# Supplementary material for: Inhibition of DNA and Histone Methylation by 5-Aza-2′-Deoxycytidine (Decitabine) and 3-Deazaneplanocin-A on Antineoplastic Action and Gene Expression in Myeloid Leukemic Cells
Source: Front Oncol. 2017 Feb 15;7:19. doi: 10.3389/fonc.2017.00019 (PMC5309231; doi:10.3389/fonc.2017.00019)
Supplement: Table S1 — RNA sequence analysis of global gene expression in HL-60 leukemic cells after 5-AZA-CdR (A) and/or DZNep (D). [file Table_1.XLSX]

## Sheet: Sheet1
gene	id			FC_CvsA		FC_CvsD		FC_CvsA+D
ACADS	NM_000017			0,220378608		0,003956083		0,703236542
ACAT1	NM_000019			0,047280588		0,345883958		0,583404188
PSEN1	NM_000021			0,271647355		0,004987806		0,295471606
ADA	NM_000022			#VALEUR!		0		#VALEUR!
ADRB2	NM_000024			5,512587452		2,942013953		11,62994147
ADSL	NM_000026			0,0080194		0,296957424		0,641873369
AGT	NM_000029			36,90064367		0,320670773		20,66529773
ALAD	NM_000031			0,252745497		0,053081856		0,847371799
ABCD1	NM_000033			0,006979516		0,938873792		0,186195702
ALDOB	NM_000035			0,140336398		0,776559263		5,176717058
APC	NM_000038			0,216182222		0,423616136		1,183548168
FAS	NM_000043			0,430887216		1,339968305		1,49575346
ARG1	NM_000045			19,57646572		3,31054386		25,2254058
ARSB	NM_000046			1,520732912		0,007395209		0,985496969
ASL	NM_000048			0,248679748		0,019305713		1,541520896
ASS1	NM_000050			0,084996155		1,356176703		6,99327447
ATM	NM_000051			0,278143376		0,2453954		1,200470836
ATP7A	NM_000052			0,35163714		0,070352788		2,779955982
BLM	NM_000057			0,223899312		0,063236155		0,328191494
BRCA2	NM_000059			0,220467812		0,172962829		0,312213855
BTD	NM_000060			0,91847689		0,081017083		1,076136517
C2	NM_000063_2			#VALEUR!		#VALEUR!		#VALEUR!
C3	NM_000064			14,34583801		4,221504437		29,51314276
CA2	NM_000067			0,612069958		0,000152923		0,300974029
CD3G	NM_000073			#VALEUR!		#VALEUR!		#VALEUR!
CD40LG	NM_000074			#VALEUR!		#VALEUR!		#VALEUR!
CDK4	NM_000075			0,016597427		0,299546047		0,48304863
CETP	NM_000078			21,64417443		2,673813632		35,10681001
CHRNA1	NM_000079			#VALEUR!		0		#VALEUR!
CHRNE	NM_000080			37,18572596		2,158166665		78,97361462
LYST	NM_000081			0,002615852		0,047490434		0,249731072
ERCC8	NM_000082			0,000721841		0,352121186		1,211870723
COL1A1	NM_000088			1,159261356		0,168139362		3,775754197
COL1A2	NM_000089			46,13493175		50,40701804		8,258783916
CST3	NM_000099			0,06293074		3,095206862		0,604919951
CYP17A1	NM_000102			#VALEUR!		0		#VALEUR!
CYP1B1	NM_000104			1,06874244		1,622770254		5,506296903
DDB2	NM_000107			0,294053499		0,197566915		0,259139029
DPYD	NM_000110			0,154813919		0,388928097		0,676025995
SLC26A2	NM_000112			2,721081185		0,056051036		4,563905869
TOR1A	NM_000113			0,467094334		0,013662337		0,902287213
TAZ	NM_000116			0,328765771		0,000173644		0,730602691
EPOR	NM_000121			0,349749229		0,19070689		1,300352509
ERCC3	NM_000122			0,202527001		0,318626381		1,690104002
ERCC5	NM_000123			0,240974956		0,193884344		1,052019462
ERCC6	NM_000124			0,77013086		0,293759664		1,15326121
EXT1	NM_000127			9,041868581		1,028682778		41,22667264
F5	NM_000130			34,4974149		18,46575595		62,59626277
FANCA	NM_000135			0,227895483		0,042976607		0,307544557
FANCC	NM_000136			0,135084181		0,011715248		0,281297641
FBN1	NM_000138			8,672848301		0,035503604		5,909372046
MS4A2	NM_000139			1,153561922		7,387795803		30,75800508
FH	NM_000143			0,001088518		0,118347008		0,138770405
FXN	NM_000144			0,1658827		0,305979348		2,21560248
FUCA1	NM_000147			32,59587812		1,959776006		56,08152634
GAA	NM_000152			4,21851E-08		0,320711547		3,056133312
GALC	NM_000153			#VALEUR!		0		#VALEUR!
GALK1	NM_000154			0,533893262		2,12728059		2,296012868
GAMT	NM_000156			#VALEUR!		#VALEUR!		#VALEUR!
GBA	NM_000157			0,57974062		0,151749203		3,22023025
GBE1	NM_000158			0,672465602		0,035114637		0,414571152
GCH1	NM_000161			13,35653972		0,30610216		25,33511556
GIPR	NM_000164			7,45563025		0,117387094		14,66660209
GK	NM_000167			0,082487861		0,64684219		4,557669917
GLDC	NM_000170			2,95289856		3,869443068		10,68596872
GP1BA	NM_000173			1,849817606		1,74013034		11,2330885
GP9	NM_000174			2,987539403		1,733330234		4,375292558
GSS	NM_000178			0,350472288		0,019405604		0,480775824
GUSB	NM_000181			0,418685349		0,250921848		0,602618401
HADHA	NM_000182			0,015322726		0,227278167		0,133545663
HADHB	NM_000183			0,004585186		0,293907105		0,338295783
SERPIND1	NM_000185			#VALEUR!		#VALEUR!		#VALEUR!
HK1	NM_000188			27,24746041		10,37445448		78,63965041
HK2	NM_000189			0,008315397		0,095990291		0,143921597
HMGCL	NM_000191			0,331994916		0,002713139		1,822473
HPRT1	NM_000194			0,003028301		0,377326404		0,304154456
HPS1	NM_000195			0,203648223		0,121633538		0,21842537
SGSH	NM_000199			#VALEUR!		0		#VALEUR!
HTN3	NM_000200			#VALEUR!		0		#VALEUR!
ICAM1	NM_000201			8,05197376		8,065997605		24,74037756
IDS	NM_000202			0,339529967		0,160614188		1,371170741
IL2RG	NM_000206			47,96975304		2,349138636		77,13371146
ITGA6	NM_000210			2,138058084		0,362807452		27,4642028
ITGB2	NM_000211			0,10094028		0,134687532		1,358786549
ITGB4	NM_000213			0,02193598		0,741498377		9,048364803
JAK3	NM_000215			#VALEUR!		#VALEUR!		#VALEUR!
KAL1	NM_000216			17,34331012		0,160122423		24,13471954
KHK	NM_000221			0,24262816		0,239182618		3,010849632
KRT12	NM_000223			21,40811107		4,448007541		41,95036315
LCAT	NM_000229			#VALEUR!		#VALEUR!		#VALEUR!
SGCB	NM_000232			2,256514709		0,256974983		3,305378525
LIG1	NM_000234			0,155126487		0,00226676		0,267431711
LIPA	NM_000235			0,176074231		0,01826336		0,427995958
LPL	NM_000237			0,075525483		0,038394443		0,885861205
KCNH2	NM_000238			56,11777779		4,708205626		124,2890523
LYZ	NM_000239			0,623561336		0,670114146		0,799302157
MAOA	NM_000240			13,74081106		0,511576841		21,59618901
MEFV	NM_000243			14,43870803		4,483171023		21,89201163
MITF	NM_000248			0,938658696		0,54295087		4,86026116
MLH1	NM_000249			0,173602222		0,026745659		0,26008776
MTM1	NM_000252			0,240058842		0,000697942		0,368356742
MUT	NM_000255			0,40149965		0,027659681		0,559842147
MYO5A	NM_000259			1,178158285		0,277798568		1,587196826
NAGLU	NM_000263			0,203096238		0,034921518		1,583948103
PTCH1	NM_000264			0,064261743		0,053934024		1,826363045
NCF1	NM_000265			14,95755625		9,742950677		19,92542116
NF1	NM_000267			0,09368313		0,163830658		0,500319973
NF2	NM_000268			0,095079723		0,023858509		0,470266778
PNP	NM_000270			0,031176965		0,001610778		0,145606349
NPC1	NM_000271			0,461939075		0,025513992		0,850753504
PAX2	NM_000278			#VALEUR!		0		#VALEUR!
PAX6	NM_000280			#VALEUR!		0		#VALEUR!
PCBD1	NM_000281			46,77479342		1,028682778		34,37429996
PEPD	NM_000285			0,073299065		0,032620333		0,825305022
PEX12	NM_000286			0,179956669		0,049918731		1,674332482
PFKM	NM_000289			0,990638015		0,02669858		2,865470273
PGAM2	NM_000290			2,266921697		2,445407888		11,44935802
PHKA2	NM_000292			0,510005938		0,106225802		1,911002112
SERPINA1	NM_000295			16,53593427		#VALEUR!		39,24746845
PKD1	NM_000296			0,107397777		0,478176399		0,672547608
PKD2	NM_000297			2,95331099		0,344238012		4,545978337
PLOD1	NM_000302			0,190747942		0,009690315		0,775891437
PON2	NM_000305			0,45259929		0,301907391		0,463692903
CTSA	NM_000308			0,507566479		0,012270658		1,416171401
PPOX	NM_000309			2,433787204		0,695155738		5,57677671
PTEN	NM_000314			0,240881695		0,000851688		0,297778667
PTS	NM_000317			0,261542234		0,746155623		0,269386951
QDPR	NM_000320			0,043855061		0,206547526		0,168782932
PITX2	NM_000325			#VALEUR!		0		#VALEUR!
ROM1	NM_000327			0,083073074		0,009664561		1,643652203
RPGR	NM_000328			0,329264802		0,154020142		0,793061492
ATXN1	NM_000332			4,197253638		5,128277285		10,45028464
STAR	NM_000349			1,28400626		0,228354958		1,814328181
STS	NM_000351			1,34439387		0,016837398		1,624426721
TCN2	NM_000355			10,59203061		1,786312441		10,91866284
TGM1	NM_000359			3,05786E-05		0,939226525		3,004432889
THBD	NM_000361			#VALEUR!		#VALEUR!		#VALEUR!
TSC1	NM_000368			0,282493313		0,339927479		1,367356036
UROS	NM_000375			0,012226831		0,948919516		1,18048225
VDR	NM_000376			0,757815517		0,505973297		1,37053849
WAS	NM_000377			2,23221E-05		0,14823886		0,371156319
ALDH3A2	NM_000382			0,104870403		0,092912184		0,223313899
BLMH	NM_000386			0,044890168		0,027597183		0,327249211
SLC25A20	NM_000387			0,107677172		0,000305844		0,485190261
CDKN1A	NM_000389			17,71071473		9,799654594		43,38224571
CHM	NM_000390			0,116165771		0,083362126		0,276521378
TPP1	NM_000391			0,618061697		0,021119065		0,993821573
COL5A2	NM_000393			4,917838464		0,004174917		5,954868868
CSF2RB	NM_000395			0,058685547		0,451553089		7,651364532
CTSK	NM_000396			3,167723636		1,05674288		18,87815601
CYBB	NM_000397			23,17315182		22,636756		47,79357862
CYB5R3	NM_000398			0,084434993		0,010342687		0,524832149
ERCC2	NM_000400			0,158011815		0,040329074		0,429768091
EXT2	NM_000401			1,046181209		0,265284743		1,40187968
G6PD	NM_000402			2,10627169		0,548165506		7,210460153
GLB1	NM_000404			0,340502593		0,060218215		0,395228484
GM2A	NM_000405			0,783720678		0,004303006		2,836394906
HSD17B1	NM_000413			0,451483206		0,004284095		1,344509821
HSD17B4	NM_000414			0,108500407		0,008097714		1,461801903
IL2RA	NM_000417			#VALEUR!		#VALEUR!		#VALEUR!
IL4R	NM_000418			2,12255761		1,738363141		8,047661186
ITGA2B	NM_000419			40,87927182		9,990466993		98,34054222
KRT10	NM_000421			0,127167126		5,126420506		1,457114552
KRT17	NM_000422			#VALEUR!		0		#VALEUR!
PAFAH1B1	NM_000430			0,179704775		0,312703522		1,080497881
NCF2	NM_000433			6,143557104		2,07561649		10,39727127
NEU1	NM_000434_4			1,24166449		0,005462304		3,782013668
NOTCH3	NM_000435			4,052772923		1,271323901		17,61388567
PAFAH2	NM_000437			0,302239356		0,229794638		1,691768462
PDE6A	NM_000440			21,08049482		0,094681752		16,33752148
SLC26A4	NM_000441			1,86729492		2,441187505		4,490923872
PECAM1	NM_000442			5,303394468		4,280388588		19,20131052
RAG1	NM_000448			0,917926867		0,000170475		2,505889
RFX5	NM_000449			0,430149716		0,443402833		1,259018644
SOD1	NM_000454			0,027960856		0,59790783		0,21421994
SUOX	NM_000456			10,37761124		1,241463924		14,61181205
BARD1	NM_000465			0,399770411		0,062545008		0,287675613
PEX1	NM_000466			0,13981841		0,24254049		0,9774308
TWIST1	NM_000474			1,121226854		0,528966745		1,66890226
AK1	NM_000476			7,530908063		0,26393187		20,9201953
AMH	NM_000479			0,290426144		0,218455282		1,540875342
AMT	NM_000481			#VALEUR!		0		#VALEUR!
ARSA	NM_000487			0,32902499		1,984097616		0,292263497
AVP	NM_000490			#VALEUR!		0		#VALEUR!
COL10A1	NM_000493			0,095303099		0,538264332		16,99451155
COL17A1	NM_000494			16,53951293		0,359686868		5,405811002
EPX	NM_000502			139,3651081		1,46264836		164,0627957
EYA1	NM_000503			0,856887165		2,7889334		4,737935822
F12	NM_000505			1,037851563		0,501164885		0,855325326
GALNS	NM_000512			0,038547432		2,264362848		0,575428445
HBD	NM_000519			#VALEUR!		#VALEUR!		#VALEUR!
HEXA	NM_000520			0,48148472		0,004406278		0,328244201
HEXB	NM_000521			0,44952868		0,673481194		0,153958141
HOXD13	NM_000523			#VALEUR!		0		#VALEUR!
KCNJ11	NM_000525			0,001881781		4,421263182		2,001743929
LDLR	NM_000527			0,090996946		0,021318628		2,378226623
MPZ	NM_000530			3,610646029		0,079446751		3,717299681
PCCB	NM_000532			0,00080648		0,221753403		0,363863511
PMS1	NM_000534			0,014747916		0,113132668		0,809456491
RFXAP	NM_000538			0,0168948		1,649709048		0,992974383
RHO	NM_000539			29,13160292		0,010960624		41,9904
SMPD1	NM_000543			3,611596176		0,59355314		13,97010228
HNF1A	NM_000545			0,036699065		0,209019953		0,279021651
VHL	NM_000551			0,148367484		0,017239427		0,9138079
CD53	NM_000560			2,37973817		1,609904192		10,89567674
IL6R	NM_000565			0,025475033		0,038685776		0,893151634
FCGR1A	NM_000566			0,068296505		0,366534587		0,638544828
FCGR3B	NM_000570			#VALEUR!		#VALEUR!		#VALEUR!
CR1	NM_000573			29,12631373		12,3901184		63,8404196
CD55	NM_000574			1,127291828		0,285860246		7,627760186
IL1A	NM_000575			37,14317403		9,7655		88,99205427
IL1B	NM_000576			20,65566152		4,572027533		49,81479936
IL1RN	NM_000577			#VALEUR!		0		#VALEUR!
SLC11A1	NM_000578			3,382362374		0,131962913		10,3249113
CCR5	NM_000579			#VALEUR!		#VALEUR!		#VALEUR!
GPX1	NM_000581			0,013468067		0,794330128		0,166806896
SPP1	NM_000582			#VALEUR!		#VALEUR!		#VALEUR!
IL8	NM_000584			5,942820084		4,398541453		23,48168072
IL4	NM_000589			#VALEUR!		#VALEUR!		#VALEUR!
CD14	NM_000591			#VALEUR!		#VALEUR!		#VALEUR!
TAP1	NM_000593_7			0,536380464		0,358021526		0,425229193
TNF	NM_000594_6			13,58372107		17,18185401		45,20383862
IGFBP3	NM_000598			12,02369495		#VALEUR!		9,049507898
SERPINE1	NM_000602			2,397759341		7,449788125		34,1931393
NOS3	NM_000603			8,36285426		1,133437037		17,00919061
C8G	NM_000606			14,68690652		0,000202917		35,63325881
ORM1	NM_000607			8,772200004		0,112176095		3,915332838
ORM2	NM_000608			14,58674695		0,065564675		6,102530309
CD59	NM_000611			1,151071494		0,000426567		1,53586449
CNTF	NM_000614			0,050930108		3,066141082		0,46168084
NCAM1	NM_000615			0,17974293		0,305108198		2,505667385
CD4	NM_000616			1,21107824		0,102179319		1,374099728
BDKRB2	NM_000623			17,33148487		3,278308572		51,31902751
CD79B	NM_000626			#VALEUR!		#VALEUR!		#VALEUR!
IL10RB	NM_000628			0,542981818		4,55598E-05		1,435898924
IFNAR1	NM_000629			0,206532074		0,151630802		0,728402506
NCF4	NM_000631			0,385690682		0,080088434		0,797023989
ITGAM	NM_000632			5,156759723		12,48343158		14,68889941
BCL2	NM_000633			0,071514526		1,250415968		1,58795282
CXCR1	NM_000634			3,971132273		0,469939041		17,48862216
RFX2	NM_000635			0,169800861		0,285130369		2,116675814
SOD2	NM_000636			0,000978908		0,03886142		0,239153275
GSR	NM_000637			0,406028938		0,000231761		1,673297474
IL13RA2	NM_000640			#VALEUR!		#VALEUR!		#VALEUR!
AGL	NM_000644			0		1,88106711		1,707517158
CR1	NM_000651			63,99248022		38,66489197		107,3876238
BCL2	NM_000657			0,133003902		2,055467016		2,91145969
TGFB1	NM_000660			0,003928544		0,080345036		0,34595336
RPL9	NM_000661			0,000534669		0,510667452		0,197255898
NAT1	NM_000662			0,262651125		0,032278794		1,372529403
ADORA2A	NM_000675			21,88396468		26,2689051		52,87805719
ADORA2B	NM_000676			0,07841176		0,028940474		0,402898676
ADORA3	NM_000677			15,68944178		3,854232768		26,49037373
ADRA2B	NM_000682			#VALEUR!		0		#VALEUR!
AHCY	NM_000687			0,022515303		0,131453379		0,304355236
ALAS1	NM_000688			0,602450735		1,232499632		3,3305885
ALDH1A1	NM_000689			3,516112517		0,671368836		12,04339853
ALDH2	NM_000690			2,169581703		1,492819676		1,178635923
ALDH1B1	NM_000692			0,033616122		0,001087278		0,261470641
ALDH3B1	NM_000694			2,546449978		0,032504124		2,617082708
ALDH9A1	NM_000696			0,184430738		0,006262823		0,263571346
ALOX12	NM_000697			1,77475684		1,08363936		27,95004277
ALOX5	NM_000698			#VALEUR!		0		#VALEUR!
ANXA1	NM_000700			3,454728516		1,462817681		9,403974228
ATP1A1	NM_000701			0,158315656		0,159853633		0,213300804
BDKRB1	NM_000710			#VALEUR!		#VALEUR!		#VALEUR!
BLVRA	NM_000712			0,445876708		0,125152505		1,439160123
TSPO	NM_000714			0,001485162		3,917984772		2,682650894
C4BPA	NM_000715			33,59952818		9,608450063		24,77222121
CA4	NM_000717			#VALEUR!		0		#VALEUR!
CACNA2D1	NM_000722			#VALEUR!		#VALEUR!		#VALEUR!
CACNB1	NM_000723			0,066623869		0,087558585		0,975454498
CD3D	NM_000732			17,32332614		19,15121396		46,45185811
CD3E	NM_000733			#VALEUR!		#VALEUR!		#VALEUR!
CHRM3	NM_000740			14,74859535		0,444844979		27,2451637
CHRM4	NM_000741			1,262656742		2,322697922		15,27887379
CHRNB2	NM_000748			2,47269335		3,077357978		16,25871748
CHRNB4	NM_000750			#VALEUR!		#VALEUR!		#VALEUR!
CRAT	NM_000755			19,31110291		0,001952429		26,77834805
CSF1	NM_000757			41,93184123		9,334369248		113,2202403
CYP2E1	NM_000773			3,772840064		0,070510429		9,446217841
CYP11A1	NM_000781			#VALEUR!		#VALEUR!		#VALEUR!
CYP27B1	NM_000785			1,213654756		0,151997837		4,997102576
ACE	NM_000789			#VALEUR!		0		#VALEUR!
GABRB2	NM_000813			3,55058649		1,055448023		5,74072016
GABRG2	NM_000816			#VALEUR!		0		#VALEUR!
GAD1	NM_000817			9,46171448		1,115685188		17,9781936
GGCX	NM_000821			0,337843425		1,094722764		5,095764464
GLRB	NM_000824			0,537117492		1,239793172		1,090708697
GNRH1	NM_000825			0,238833554		0,315989013		1,849137629
GRIN2D	NM_000836			6,029283812		0,133972837		11,81565001
GSTM2	NM_000848			0,896502198		1,236410564		1,514007203
GSTM4	NM_000850			0,130253863		4,57301E-05		0,929951636
GUCY1B3	NM_000857			#VALEUR!		0		#VALEUR!
HPGD	NM_000860			#VALEUR!		0		#VALEUR!
HRH1	NM_000861			#VALEUR!		#VALEUR!		#VALEUR!
HTR2B	NM_000867			0,723348549		0,607548538		0,859812962
HTR2C	NM_000868			#VALEUR!		0		#VALEUR!
HTR7	NM_000872			0,043204532		4,056357122		4,518047825
ICAM2	NM_000873			0		0		#VALEUR!
IGF1R	NM_000875			0,38592547		0,36080565		1,414624784
IGF2R	NM_000876			0,19901324		0,113643826		0,816220096
IL1R1	NM_000877			23,90867712		10,01652871		76,27070356
IL2RB	NM_000878			#VALEUR!		#VALEUR!		#VALEUR!
IL7	NM_000880			#VALEUR!		#VALEUR!		#VALEUR!
IMPDH2	NM_000884			0,000415581		0,259543378		1,295385423
ITGA4	NM_000885			0,236539241		0,075324998		1,075451962
ITGAX	NM_000887			21,13774186		8,039379744		47,18192459
ITGB7	NM_000889			11,52330916		15,98144538		24,20482563
KCNJ2	NM_000891			1,406714603		0,005615704		1,097088656
LHB	NM_000894			0,856470659		8,65477561		6,085003568
KITLG	NM_000899			#VALEUR!		#VALEUR!		#VALEUR!
NR3C2	NM_000901			0,014301768		0,229314561		0,333012093
NQO1	NM_000903			2,396396881		0,382654825		5,41818729
P4HB	NM_000918			0,107639111		0,105574306		0,07474756
PC	NM_000920			#VALEUR!		0		#VALEUR!
PDE3A	NM_000921			8,89411329		0,392741609		43,20866729
PDE1B	NM_000924			0,12718781		1,479045146		3,137539116
PDHB	NM_000925			0,035936785		0,002098437		0,197375833
PLAT	NM_000930			7,68392856		175,4194292		22,4942467
PLCB3	NM_000932			0,240137241		0,091851425		0,804705879
PLCB4	NM_000933			1,567378803		0,620602055		21,23744273
POLR2A	NM_000937			0,546118044		0,601822196		2,105546103
POLR2B	NM_000938			0,074819755		0,121279456		0,14944487
PON3	NM_000940			#VALEUR!		0		#VALEUR!
POR	NM_000941			0,001263646		1,36599E-05		0,246355381
PPP3CA	NM_000944			3,510639269		0,976211185		2,867400356
PRIM2	NM_000947			0,279181197		0,120142651		0,497092682
PRRG1	NM_000950			0,130211279		0,004165334		4,63170658
PRRG2	NM_000951			0,914132947		0,217205399		1,983759572
PTAFR	NM_000952			#VALEUR!		#VALEUR!		#VALEUR!
PTGDS	NM_000954			#VALEUR!		0		#VALEUR!
PTGER2	NM_000956			0,015796468		0,11182336		0,770759329
PTGER4	NM_000958			0,005734609		0,09098126		0,326697981
PTGIR	NM_000960			9,047041309		#VALEUR!		24,68390552
PTGS1	NM_000962			1,258614734		0,23280239		1,786579757
PTGS2	NM_000963			#VALEUR!		#VALEUR!		#VALEUR!
RARA	NM_000964			#VALEUR!		0		#VALEUR!
RPL5	NM_000969			0,006436628		0,228843597		0,087538465
RPL7A	NM_000972			0,000122766		0,298932282		0,109969171
RPL8	NM_000973			9,43229E-07		0,481812292		0,083582857
RPL11	NM_000975			0,00692938		0,652250064		0,412355338
RPL12	NM_000976			0,000253039		1,001480548		0,456923274
RPL13	NM_000977			0,002553342		1,203935618		0,46077487
RPL23	NM_000978			0,001623961		0,393557985		0,180414262
RPL18	NM_000979			0,012071637		0,703550211		0,224527189
RPL18A	NM_000980			0,012606574		1,100505903		0,451148649
RPL21	NM_000982			0,385405056		9,852630432		4,525618023
RPL22	NM_000983			0,023790286		0,409722889		0,128342346
RPL23A	NM_000984			0,000332406		0,486001391		0,279126249
RPL26	NM_000987			0,002289288		0,618620003		0,31272589
RPL27	NM_000988			0,000106947		0,96079204		0,466181701
RPL30	NM_000989			0,000685874		0,528342904		0,141689758
RPL27A	NM_000990			0,000786746		0,330536456		0,207472051
RPL29	NM_000992			0,001793167		0,743000901		0,100050751
RPL31	NM_000993			0,000726329		0,653276145		0,316711198
RPL32	NM_000994			0,000963153		0,910180873		0,482317749
RPL34	NM_000995			0,010222625		0,403465066		0,174598623
RPL35A	NM_000996			6,49135E-05		0,564011514		0,35017398
RPL37	NM_000997			0,032709616		0,555586872		0,179531012
RPL37A	NM_000998			0,025276548		0,639910403		0,275829788
RPL39	NM_001000			0,006287967		0,967923437		0,411857181
ITSN1	NM_001001132			0,159336689		0,058585298		0,202339832
PRKCSH	NM_001001329			0,328797881		0,017527112		0,84988486
BLOC1S2	NM_001001342			3,599595508		2,860225088		3,02067876
NKIRAS2	NM_001001349			0,404145004		1,840770563		3,624340213
CD44	NM_001001389			#VALEUR!		0		#VALEUR!
CD44	NM_001001390			#VALEUR!		0		#VALEUR!
ATP2B4	NM_001001396			0,985443363		0,18077293		2,063043869
C16orf42	NM_001001410			0,007625691		0,555069701		0,172971146
CALHM1	NM_001001412			#VALEUR!		#VALEUR!		#VALEUR!
ZNF429	NM_001001415			0,870544981		0,091828999		2,099253254
STX16	NM_001001433			1,235143277		1,419314823		1,702607426
CCL4L1	NM_001001435_1			0,08147371		0,989451963		9,165514052
SLC35E4	NM_001001479			21,11999892		4,195246133		24,57452585
ZDHHC13	NM_001001483			0,319648891		0,26540425		1,098471686
NDUFV3	NM_001001503			0,094032383		4,191273508		1,879010393
HDGFRP2	NM_001001520			0,421040063		0,019761612		1,052511846
UGP2	NM_001001521			0,193324658		0,00304566		0,19344867
TAGLN	NM_001001522			0,237345327		0,404174248		3,543919201
GRB10	NM_001001550			0		0,362062145		2,377178076
C9orf103	NM_001001551			1,533263063		0,027543385		6,827141894
GRB10	NM_001001555			0		0,0729108		1,364037126
GGA1	NM_001001561			0,677309248		0,365507303		2,090193063
TIMM50	NM_001001563			0,076029239		0,332362627		0,789179936
PDE9A	NM_001001567			0		0		#VALEUR!
PDE9A	NM_001001575			10,29229059		#VALEUR!		29,21099828
OR9A4	NM_001001656			3,13927524		1,924851012		10,82910138
ZNF425	NM_001001661			1,250840928		5,457923888		12,58936842
ZNF782	NM_001001662			0,378023307		0,500433153		0,854556034
SPOPL	NM_001001664			0,290497284		0,028340376		0,226702634
ZNF470	NM_001001668			#VALEUR!		0		#VALEUR!
C4orf3	NM_001001701			0,445485498		0,589827072		0,15039582
SH3BGR	NM_001001713			0,037190351		0,091956317		0,580004096
TOMM5	NM_001001790			0,010609		1,513219817		2,153937817
FAM116B	NM_001001794			3,369978063		0,00388144		6,53876041
C8orf82	NM_001001795			0,002195297		1,156334609		0,441536328
VCX3B	NM_001001888			27,90744756		1,914736388		30,70467579
RUNX1	NM_001001890			0,132657665		0,13916108		2,416066097
ANO7	NM_001001891			0,438024244		0,134614876		2,237776646
TTC3	NM_001001894			0,115489866		0,153649888		0,294911991
PPARA	NM_001001928			3,586023942		0,317964038		12,55639225
ATP5A1	NM_001001937			0		#VALEUR!		#VALEUR!
C9orf47	NM_001001938			#VALEUR!		0		#VALEUR!
OR2W3	NM_001001957			0,465044891		1,632619508		3,447557698
ATE1	NM_001001976			0,131167109		0,374626012		0,24428504
GMPR2	NM_001002001			0,000696944		0,129751244		0,328785266
GMPR2	NM_001002002			0,499290626		1,03897249		1,41524333
HCFC1R1	NM_001002017			0,081113318		8,013202178		4,327980944
HCFC1R1	NM_001002018			0,21190555		0,002102103		0,852370251
PUS1	NM_001002019			0,592639769		2,23948232		4,683631789
PUS1	NM_001002020			0,015875748		0,337340256		2,16234084
ATP5G1	NM_001002027			0,002821958		1,129905221		0,399542825
ECHDC1	NM_001002030			1,855697818		20,0984546		19,7753643
SERPINA1	NM_001002235			22,82804174		2,389528556		25,95454159
SERPINA1	NM_001002236			8,207995802		0,886119113		18,11225922
AFTPH	NM_001002243			0		0,185912743		1,07331672
ARL6IP4	NM_001002252			0,017900834		0,633958326		0,92705894
LCLAT1	NM_001002257			0,18593689		0,009461161		0,470842992
ATP5G3	NM_001002258			0,00450923		0,167607541		1,06531298
MARCH8	NM_001002265			#VALEUR!		0		#VALEUR!
MARCH8	NM_001002266			20,17474006		5,386066224		38,82112404
EXOSC3	NM_001002269			0,000506457		1,958516281		1,29800449
FCGR2B	NM_001002273			0		0		#VALEUR!
FCGR2B	NM_001002274			#VALEUR!		#VALEUR!		#VALEUR!
GOLGA7	NM_001002296			0,034923761		1,071825384		2,676332403
SFR1	NM_001002759			1,012398192		0,029300196		0,59871537
DNAJB12	NM_001002762			0,205122033		0,263389636		1,750911168
MCTP1	NM_001002796			0,523223649		1,29823236		1,646525249
SMC4	NM_001002800			0,337842263		0,00271241		0,366229519
PDE4DIP	NM_001002811			0,554010774		1,024710798		5,661734714
RAB11FIP1	NM_001002814			1,750646534		0,727810322		2,577116516
INPP5J	NM_001002837			#VALEUR!		0		#VALEUR!
STAG3L1	NM_001002840			0,267255913		0,477613681		0,810770583
ZNF280D	NM_001002844			#VALEUR!		0		#VALEUR!
ANXA2	NM_001002857			4,779645338		0,169101888		6,403733914
ANXA2	NM_001002858			5,015628994		0,822687094		9,55125206
BTBD7	NM_001002860			0,124740351		0,047053419		0,461883344
DERL3	NM_001002862			22,83415782		#VALEUR!		37,91948609
THOC5	NM_001002879			0,2461549		0,649905232		0,862145676
FCRLB	NM_001002901			3,25932473		0,00232297		25,91044145
GPATCH8	NM_001002909			0,076961302		0,082153317		0,456605627
PTRH1	NM_001002913			0,9604294		4,82247E-05		1,386624003
KCTD11	NM_001002914			0,421939886		1,80630912		3,328544825
TWISTNB	NM_001002926			0,001540256		0,061390468		0,105643851
RPLP1	NM_001003			0,009013926		1,02847994		0,256327539
BICD1	NM_001003398			0,002300804		0,274531986		1,889002848
CACNA1I	NM_001003406			0		#VALEUR!		#VALEUR!
C18orf1	NM_001003674			1,999226324		1,550448329		5,550359046
C18orf1	NM_001003675			0,582742917		0,28693485		4,919657081
C11orf49	NM_001003677			0,008439674		0,011107263		1,001780792
LEPR	NM_001003679			5,763216449		4,406976518		19,1844
LEPR	NM_001003680			6,438246517		6,555699368		17,90195334
UQCR10	NM_001003684			0,034567362		0,966446286		0,824927145
BRPF1	NM_001003694			0,225106598		1,060797003		1,913435893
ATP5J	NM_001003696			0,313400672		1,39759684		0,527103588
ATP5J	NM_001003697			0,032079317		11,06846322		5,260417474
MTFP1	NM_001003704			0,453280374		3,779019361		4,009525664
OSBPL8	NM_001003712			0,130262525		0,552609364		1,575100301
ATP5J2	NM_001003713			0,154254134		0,943965753		0,246777452
ATP5J2	NM_001003714			0,00944852		1,623254365		1,298072849
RECQL5	NM_001003715			2,827879457		4,09459272		8,351406414
RECQL5	NM_001003716			0,014553768		2,845159298		4,818990848
STRADA	NM_001003786			0		#VALEUR!		#VALEUR!
ERLIN2	NM_001003790			3,24129613		0,251068138		2,689895208
MGLL	NM_001003794			31,90250213		3,014494613		27,79440576
GTF2IRD2B	NM_001003795			3,731812604		0,001136047		3,227160745
NHP2L1	NM_001003796			0,014617294		0,24740875		0,505067484
TARP	NM_001003799			0,442533614		0,021700825		1,107566808
BICD2	NM_001003800			0,141969197		0,898704		1,82522802
SMARCD3	NM_001003802			0,517546432		3,036132003		17,27117234
MED15	NM_001003891			0,019783829		0,474357278		1,608407333
PARP3	NM_001003931			0,001111209		0,199289924		0,295271605
TSPYL6	NM_001003937			#VALEUR!		0		#VALEUR!
OGDH	NM_001003941			0,971565062		1,442929488		1,858777757
RPLP2	NM_001004			0,017570033		0,976142024		0,278491565
NOMO2	NM_001004060			1,418266628		33,8978964		37,58388852
AKAP2	NM_001004065			0,112465659		0,442103978		1,712748038
NOMO3	NM_001004067			0,345711073		0,025391466		0,606786471
TUSC1	NM_001004125			#VALEUR!		0		#VALEUR!
ALG11	NM_001004127			0,263642199		0,385117054		0,747972441
QSOX1	NM_001004128			0,083767409		0,253986769		1,36048896
ZNF740	NM_001004304			0,183706532		0,081742813		0,307122123
LIN28B	NM_001004317			#VALEUR!		0		#VALEUR!
AGMO	NM_001004320			#VALEUR!		#VALEUR!		#VALEUR!
C7orf61	NM_001004323			0,092999382		4,862598317		7,356408553
ETV3L	NM_001004341			0,223234516		0,934288495		2,09386688
TRIM67	NM_001004342			11,80183574		4,259352992		53,52605082
SPDYE3	NM_001004351			0,006397984		0,00849483		1,098869993
NRARP	NM_001004354			6,779149542		0,677036044		10,40204405
CLEC2D	NM_001004419			#VALEUR!		#VALEUR!		#VALEUR!
OR2B11	NM_001004492			0,36044894		5,82932736		8,005730714
NCK2	NM_001004720			14,66438095		0,907974577		24,2708949
OR14I1	NM_001004734			#VALEUR!		0		#VALEUR!
RPS3	NM_001005			0,007334415		0,814231913		0,394206924
SFMBT1	NM_001005158			1,340547152		0,040271258		1,219080974
OR8A1	NM_001005194			#VALEUR!		0		#VALEUR!
CHD3	NM_001005271			0,004362365		0,160254501		0,410782292
PSRC1	NM_001005290			1,06713032		0,364681924		2,10209402
SREBF1	NM_001005291			1,17765904		0,653203404		0,521387973
MAGED1	NM_001005332			#VALEUR!		0		#VALEUR!
HNRNPL	NM_001005335			0,059036851		0,01289224		0,123631702
DNM1	NM_001005336			0,07726065		8,944525748		2,220964284
RGS10	NM_001005339			0,035686232		0,539045235		0,615190804
PRR13	NM_001005354			0,079513848		1,702868404		0,48208304
KDM2B	NM_001005366			0,019459134		0,040215489		0,834608318
PLAUR	NM_001005376			1,06428109		0,045766045		2,672211396
PLAUR	NM_001005377			0,545401451		0,334388097		8,357649722
ACTR2	NM_001005386			0,273128529		0,00025402		0,327811212
YPEL2	NM_001005404			0,40957568		0,348421034		1,593578017
NEURL4	NM_001005408			0,333282218		0,879712685		0,796922217
ZWINT	NM_001005413			0,2561777		0,111508577		0,733112688
MARCH2	NM_001005415			0,868268012		#VALEUR!		1,990384856
EBF3	NM_001005463			0,556284764		0,177738971		0,843183063
HIST2H3A	NM_001005464			0,971580833		0,12283623		5,142100464
HIST2H3A	NM_001005464_1			0,993993048		0,047211468		4,491135793
NFKBIZ	NM_001005474			0,692921392		0,04299734		6,760780023
RHBDF2	NM_001005498			0,647020749		1,69783506		1,86188754
CPM	NM_001005502			0,233968592		2,56416169		1,468168422
ITGB4	NM_001005731			#VALEUR!		0		#VALEUR!
CHEK2	NM_001005735			0,488496156		0,013883909		0,348498954
FPR2	NM_001005738			11,62694063		8,385831389		33,58364762
GBA	NM_001005741			#VALEUR!		#VALEUR!		#VALEUR!
GBA	NM_001005742			1,103004058		0,013558506		10,84312455
NUMB	NM_001005743			1,14164951		2,130870063		4,05096129
NUMB	NM_001005745			0,173233261		0,016417809		0,313974192
FAM21A	NM_001005751			0,204070835		0,361738494		0,536357028
VPS24	NM_001005753			0,013506159		1,419148038		0,977573171
SUMO2	NM_001005849			0,827044736		0,475342681		1,586818896
ZNF780B	NM_001005851			6,62135824		1,785991688		9,997421897
ERBB2	NM_001005862			1,43209089		0,579775645		1,613839937
IP6K2	NM_001005909			0,364423506		0,013606756		0,722625805
IP6K2	NM_001005911			#VALEUR!		#VALEUR!		#VALEUR!
RPS3A	NM_001006			0,001072445		0,506968208		0,270201396
C3orf37	NM_001006109			3,043524485		1,57382043		5,268126658
YBEY	NM_001006114			0,078711108		0,32181681		0,693734071
IP6K1	NM_001006115			0,010939486		0,553324724		0,451589376
LRRC37A2	NM_001006607_1			0,364999639		0,676317088		1,419576932
SIAH1	NM_001006610			0,628703096		0,161643398		3,27537604
TSPAN17	NM_001006616			0,337710915		0,004886094		0,561760743
RAB37	NM_001006638			26,08911006		9,11128188		50,73926592
SLC25A25	NM_001006641			0,860682953		0,001637206		4,9728108
ZNF473	NM_001006656			0,767172781		0,040785822		2,086031376
RPS6KA1	NM_001006665			0,219728438		0,408678918		1,096062425
TCEAL8	NM_001006684			#VALEUR!		0		#VALEUR!
TCEAL4	NM_001006935			#VALEUR!		0		#VALEUR!
RPS6KA4	NM_001006944			0,018813963		0,424398829		0,543596544
GOSR1	NM_001007024			1,21727089		1,348501563		1,803971334
GOSR1	NM_001007025			0,108337089		0,029220484		0,539566641
RPL32	NM_001007073			0,019064429		1,760185958		0,758099335
ZNF182	NM_001007088			34,2491812		0,001711651		43,47292356
ZNF37A	NM_001007094			0,024737942		1,536880884		0,29955152
L3MBTL3	NM_001007102			0,035226035		0,128046603		0,656822719
C5orf53	NM_001007189			0,255988438		0,034702101		1,301036797
CACYBP	NM_001007214			0,022318567		0,371094181		0,215591205
IGF2BP2	NM_001007225			#VALEUR!		#VALEUR!		#VALEUR!
IFRD1	NM_001007245			5,4289		1,368478832		8,162734703
BRWD1	NM_001007246			0,307932877		0,050811021		0,431346833
ERV3-1	NM_001007253			83,3572652		1,314599834		78,37118256
GEMIN7	NM_001007269			0,442391266		0,181251142		1,450507097
RWDD1	NM_001007464			0,00832983		0,910331617		1,427403668
TULP4	NM_001007466			0,894550881		0,016495035		1,433120237
SFI1	NM_001007467			0,201979235		0,023904871		0,850272098
SMARCB1	NM_001007468			0,031967652		0,001460149		0,288144578
HCST	NM_001007469			1,695698796		0,011752511		2,95200506
LMBRD2	NM_001007527			0,237274204		0,094059369		0,446834761
NKAPL	NM_001007531			#VALEUR!		#VALEUR!		#VALEUR!
DYSFIP1	NM_001007533			0,031427489		0,412992596		0,263431722
C1orf186	NM_001007544			70,05405423		36,76615352		120,7603188
CSDE1	NM_001007553			0,113414033		0,574024431		0,464173778
IRGQ	NM_001007561			0,116519823		0,985167413		1,882630968
SMPD1	NM_001007593			1,974165503		1,714947394		13,9526155
C2CD4B	NM_001007595			#VALEUR!		0		#VALEUR!
NTRK1	NM_001007792			#VALEUR!		#VALEUR!		#VALEUR!
BUB3	NM_001007793			0,04234582		8,12985E-06		0,218587106
CEPT1	NM_001007794			0,971488181		0,564586932		2,560576032
GALE	NM_001008216			0,120555479		0,000127952		1,135780433
AMY1A	NM_001008221			0,030706955		0,241671543		0,873600532
AMY1A	NM_001008221_1			0,03825936		0,25374492		0,998346684
AMY1A	NM_001008221_2			0,027911048		0,353345836		0,891864917
C18orf25	NM_001008239			0,236696845		0,009062202		0,409326126
TRIM72	NM_001008274			1,936105274		0,805373425		1,014633144
CGGBP1	NM_001008390			0,398893296		0,05625957		0,972239384
CCDC73	NM_001008391			0,897040083		0,068296505		1,15433536
WDHD1	NM_001008396			0,431687107		0,42237261		0,439469556
BCAP29	NM_001008405			0,070346953		0,321498072		1,038136832
STEAP3	NM_001008410			0,00511398		0,053306036		0,386054697
SLC41A3	NM_001008485			4,71410944		13,03578246		11,24281018
SLC41A3	NM_001008486			0,083461477		0,045357499		0,615716425
PHOSPHO2	NM_001008489			0,000204934		4,503647952		3,382472723
02-sept	NM_001008491			0,226197262		0,145403417		0,492643957
TMEM64	NM_001008495			0,032527565		0,701165071		0,481359828
MXRA7	NM_001008528			1,795894812		0,337694643		1,799058864
MXRA7	NM_001008529			2,771159502		0,182113002		3,73447895
SLC7A2	NM_001008539			0,046356243		0,058459503		0,663462379
CXCR4	NM_001008540			3,007206857		0,736127964		22,99375123
MXI1	NM_001008541			0,000688506		0,193323779		0,615644237
USP20	NM_001008563			4,235652125		2,345400361		20,91653637
CCBL2	NM_001008662			0,258332294		0,027496936		0,967230943
THAP7	NM_001008695			0,02125589		0,938939682		0,413106995
TFIP11	NM_001008697			0,550673821		0,002669035		0,715413164
IL4R	NM_001008699			0,012765384		6,650828366		14,30163306
LPHN1	NM_001008701			7,229537888		0,772918789		3,067892372
C6orf1	NM_001008703			0,094445582		0,225241363		1,185071732
CHAC2	NM_001008708			0,189411226		0,543527241		0,19032366
PPP1CA	NM_001008709			0,749810519		0,004980647		0,919130616
CCDC147	NM_001008723			0,974573712		1,547685284		2,969487168
WDR89	NM_001008726			0,052585369		0,036011514		0,359034648
LOC401052	NM_001008737			0,883994844		0,024340368		0,815376492
FNIP1	NM_001008738			0,438715471		0,069365337		1,738943316
SPDYC	NM_001008778			#VALEUR!		#VALEUR!		#VALEUR!
TCP1	NM_001008897			0,676039151		0,476987753		0,485796454
STK16	NM_001008910			0,079692161		0,038053475		1,83629601
CKAP5	NM_001008938			0,314572913		0,278723811		0,79564616
RPS5	NM_001009			0,009925738		0,882462966		0,361807062
GRINA	NM_001009184			0,333596346		0,024054769		0,472181994
CLSTN1	NM_001009566			0,290678409		0,139808688		0,946018843
CCT7	NM_001009570			0,014538813		0,099960307		0,677174285
C20orf94	NM_001009608			0,110343552		0,104751264		0,308961441
FAM22D	NM_001009610			0,698869248		0,123808274		1,220273716
AZI1	NM_001009811			1,526336703		2,250150003		7,849354789
MEIS3	NM_001009813			0		0		#VALEUR!
KIAA0564	NM_001009814			0,002636155		0,595834241		3,234278528
KIAA0930	NM_001009880			0,086460698		0,243354756		2,144028063
ZCCHC11	NM_001009881			0,279453906		0,55351368		0,335710154
C12orf29	NM_001009894			3,57202E-05		0,078519886		0,493558236
KIAA2018	NM_001009899			0,207890403		0,257874043		0,799738507
B3GNTL1	NM_001009905			0,007170279		0,470408055		1,260859494
RCHY1	NM_001009922			0,282372144		0,042982826		1,49597361
C20orf30	NM_001009924			1,134374105		0,488603796		2,946818557
DNASE1L1	NM_001009932			2,880250237		0,855081186		5,23718648
DNASE1L1	NM_001009933			0,246299794		0,057018276		1,769724696
DNASE1L1	NM_001009934			0		#VALEUR!		#VALEUR!
05-sept	NM_001009939			62,94264365		1,02612848		74,13451082
ANKRD16	NM_001009941			0,004945929		0,440809684		1,73354089
ANKRD16	NM_001009943			0,310114221		0,074142389		1,2487839
PKD1	NM_001009944			0,13823524		0,453780071		1,625854508
SSBP3	NM_001009955			0,814883539		0,262360109		1,777902224
C20orf194	NM_001009984			0,583292678		0,322593329		1,134054606
SYTL3	NM_001009991			#VALEUR!		0		#VALEUR!
ZNF648	NM_001009992			#VALEUR!		#VALEUR!		#VALEUR!
FAM168B	NM_001009993			0,303190093		0,258426839		0,78456192
SSBP4	NM_001009998			0,15729156		1,05863521		1,171481523
RPS6	NM_001010			0,000111664		0,67241312		0,388702372
PM20D2	NM_001010853			0,227918398		0,215346115		9,75931352
TTC7B	NM_001010854			6,196465133		1,682053364		26,01785459
PIK3R6	NM_001010855			44,56884248		6,981167996		82,52287132
SAMD15	NM_001010860			0,437588865		0,134623682		3,437056445
EME2	NM_001010865			0,061510448		2,517458223		1,606835112
TMEM201	NM_001010866			0,266422178		0,633522075		1,11957561
IBA57	NM_001010867			0,260691936		0,417163558		1,198083485
TDRD6	NM_001010870			#VALEUR!		0		#VALEUR!
ZNF311	NM_001010877			20,4080773		5,00542E-05		33,19372996
ZIK1	NM_001010879			#VALEUR!		0		#VALEUR!
ZNF780A	NM_001010880			0		0,637591071		1,42420356
FAM102B	NM_001010883			1,386129476		0,083608879		7,696574033
ACER2	NM_001010887			0,554290673		0,773458686		5,256564998
MTX3	NM_001010891			#VALEUR!		0		#VALEUR!
C10orf114	NM_001010911			0,490014		0,013475263		1,012357946
PTPLAD2	NM_001010915			2,362614926		0,245584669		2,105081792
FAM26F	NM_001010919			#VALEUR!		0		#VALEUR!
HGF	NM_001010931			11,18547958		3,210260558		69,4720583
HGF	NM_001010932			16,63391754		8,97907218		86,54208784
HGF	NM_001010934			41,93805792		40,97024064		158,3268558
TNK2	NM_001010938			0,023209304		0,000834493		0,290595387
RAP1B	NM_001010942			0,33611586		0,00029893		0,317342942
SAMD13	NM_001010971			0,000132623		0,34966289		0,963560155
ZYX	NM_001010972			1,69711E-06		0,307961733		1,203211548
GLT8D1	NM_001010983			0,367506326		0,142479826		1,181047298
MYBPHL	NM_001010985			15,76764972		5,763984689		22,07251946
ATP11C	NM_001010986			0,000787111		0,01139172		0,220626545
HERPUD1	NM_001010990			2,006557241		0,895559396		0,964481126
RPS7	NM_001011			0,009671287		0,469385304		0,336859517
PDLIM5	NM_001011513			0,408202155		0,222995506		2,12693056
PDLIM5	NM_001011515			0,349862786		0,00675393		2,06071767
FYTTD1	NM_001011537			1,451326184		0,295470519		4,855941104
MAGEA4	NM_001011549			#VALEUR!		0		#VALEUR!
MAGEA4	NM_001011550			#VALEUR!		0		#VALEUR!
C1GALT1C1	NM_001011551			0,558152433		0,021537911		0,593346684
CDK5RAP2	NM_001011649			0,016235092		0,410083983		1,111801536
ZMAT1	NM_001011657			2,31252849		0,03371153		0,77218223
TRAPPC2	NM_001011658			0,08483763		1,116974197		1,081350414
CREB5	NM_001011666			55,85484643		2,164517713		55,45363876
FAM125B	NM_001011703			4,684064633		11,82685856		17,41184256
NAA30	NM_001011713			0,03623731		0,113959581		0,136674393
XKR9	NM_001011720			29,22321422		0,335032592		33,9605721
ARHGEF10L	NM_001011722			14,65473242		4,445940932		24,21043457
HNRNPA1L2	NM_001011724			0,944313611		0,837311012		1,668721404
BTBD1	NM_001011885			1,11801017		0,392457143		1,476006308
RPS8	NM_001012			0,000219546		0,769951846		0,387791407
MSL1	NM_001012241			0,33200183		0,021153666		0,321768025
CENPP	NM_001012267			0,010746847		0,223083348		0,751725414
BIRC5	NM_001012270			0,411096404		0,734563842		1,713062146
BIRC5	NM_001012271			0,070613496		0,017549626		0,611314442
ANO9	NM_001012302			#VALEUR!		0		#VALEUR!
ZNF302	NM_001012320			7,065655097		0,016179331		39,36847182
CTNNBIP1	NM_001012329			0,599593144		1,585156541		0,467701429
NTRK1	NM_001012331			#VALEUR!		0		#VALEUR!
WDR31	NM_001012361			0,964011749		0,487379912		1,713978456
AKTIP	NM_001012398			0,069918465		0,570603477		1,891422584
SGOL1	NM_001012409			1,432234498		0,000155553		2,04924951
SGOL1	NM_001012410			0,645083655		0,760980565		0,902720413
TRIM61	NM_001012414			4,59682176		0,643555324		10,43050994
FOXP4	NM_001012426			0,070839549		0,027952162		0,638639124
SEC61G	NM_001012456			0,09342987		0,142587802		0,405376703
C9orf117	NM_001012502			0,934261431		1,54539706		5,92046224
CCDC66	NM_001012506			0,046147632		3,132298229		2,892312462
SPRN	NM_001012508			0,030460023		0,678325196		1,209230123
GOSR2	NM_001012511			0,462971376		1,01707225		2,878994498
ITM2C	NM_001012514			0,38833711		0,80133649		1,097926752
ITM2C	NM_001012516			3,186367802		3,018767252		4,69380891
CTBP1	NM_001012614			0,188553956		0,000693042		0,226875027
IL32	NM_001012631			61,21184644		7,762018882		98,81334144
IL32	NM_001012632			#VALEUR!		#VALEUR!		#VALEUR!
IL32	NM_001012633			0		0		#VALEUR!
IL32	NM_001012635			11,87126352		#VALEUR!		23,9182618
IL32	NM_001012636			#VALEUR!		#VALEUR!		#VALEUR!
MYPOP	NM_001012643			0,026468036		0,942074066		0,288584914
IL32	NM_001012718			#VALEUR!		0		#VALEUR!
AGPAT2	NM_001012727			0,012866819		1,261398534		1,303273392
ABI1	NM_001012751			0,484043016		0,064141134		0,247464462
ABI1	NM_001012752			0,052934045		0,023254725		0,320545072
NHLRC3	NM_001012754			0,699824268		0,170879717		0,554107539
NUDT17	NM_001012758			0,161142833		0,241753156		0,787753878
SPIN4	NM_001012968			0,232964537		0,001772284		0,493978443
RNASE10	NM_001012975			25,10430858		0,001005835		9,731030692
ZKSCAN2	NM_001012981			0,170204103		0,076062882		0,659464181
C16orf86	NM_001012984			0,456431306		0,509106509		1,400459228
C1orf31	NM_001012985			0,154717142		0,063687588		0,371404925
SNX30	NM_001012994			0,402073933		0,066415475		0,550133724
RPS9	NM_001013			7,66045E-05		0,538345038		0,121043456
LSP1	NM_001013254			2,354015118		0,126605026		3,725749248
CCNC	NM_001013399			0,000754843		11,16976609		7,637871869
KRIT1	NM_001013406			0,320050433		0,407123116		1,23276609
PAGE5	NM_001013435			#VALEUR!		0		#VALEUR!
MPST	NM_001013436			0,216537593		2,125268309		1,087202436
C1orf192	NM_001013625			0,236085205		2,924955063		3,255751097
NHSL2	NM_001013627			#VALEUR!		#VALEUR!		#VALEUR!
DCAF12L2	NM_001013628			#VALEUR!		0		#VALEUR!
C20orf107	NM_001013646			0,991966201		0,31387334		6,08756929
C2orf68	NM_001013649			0,401486977		0,170318814		0,324848702
FRRS1	NM_001013660			0,647820546		0,065143374		0,975488078
PTRHD1	NM_001013663			0,166282082		1,857114818		0,27354469
SRRD	NM_001013694			0,247129289		0,102795261		1,033963586
PLIN5	NM_001013706			11,70132532		0,002853622		12,83022252
C5orf56	NM_001013717			0,408997342		2,457589229		2,672865312
RFPL4B	NM_001013734			#VALEUR!		0		#VALEUR!
ZNF107	NM_001013746			0,642488815		0,011392147		0,62808478
RLTPR	NM_001013838			16,23550025		0,089883638		27,02242686
SLTM	NM_001013843			0,283138924		0,000615908		0,742378685
EXOC6	NM_001013848			3,26922561		0,51952525		5,923917888
RPS10	NM_001014			0,000225309		0,693765721		0,185305282
FAM48A	NM_001014286			0,722239923		0,533336629		0,902344207
KATNAL1	NM_001014380			0,525842523		0,240174486		0,611865
AKT1	NM_001014431			0,26114144		0,097945213		0,176131302
AKT1	NM_001014432			0,252238991		0,108984496		0,86012084
DBNL	NM_001014436			0,235261861		0,001749598		0,763477508
CARS	NM_001014437			0		0,169564416		1,339875701
USP21	NM_001014443			0,103098788		0,005774343		0,613902023
NLE1	NM_001014445			0,098794548		0,999354104		3,164165016
OCIAD2	NM_001014446			0,300649339		0,293641521		0,219160677
ETFB	NM_001014763			1,96285704		0,147858707		8,764086576
ILK	NM_001014794			0,383156048		0,000403672		0,547336592
ILK	NM_001014795			0,946458525		1,178201703		0,73230464
ME3	NM_001014811			0,050816881		0,833395539		2,31605786
FAM96A	NM_001014812			0,000950988		0,478673027		1,04170601
PAK4	NM_001014831			1,04139984		0,836623038		5,204192813
PAK4	NM_001014835			22,74870259		24,94223341		29,66893749
CUTA	NM_001014838			0,042684386		0,150299659		0,701047846
NCDN	NM_001014839			0,013104297		0,385468381		0,594604463
CUTA	NM_001014840			0,09150746		0,971969233		0,600493257
NCDN	NM_001014841			#VALEUR!		#VALEUR!		#VALEUR!
TM9SF1	NM_001014842			0,136400956		0,514235278		1,699790138
ZNF638	NM_001014972			0,12095858		0,00467201		0,174762458
C16orf93	NM_001014979			0,900415006		0,639659245		1,55475961
LAT	NM_001014987			43,98236289		4,682549766		109,0123928
LAT	NM_001014989			#VALEUR!		#VALEUR!		6,037242126
SLX1A	NM_001014999_1			0,061250805		6,539527563		0,462187864
RPS11	NM_001015			0,00067468		0,616512343		0,159778477
SLX1A	NM_001015000			0,319781202		0,007496131		2,526669203
SLX1A	NM_001015000_1			0,24655793		0,000425444		2,386746908
LLGL2	NM_001015002			3,884328557		0,721375038		11,78205625
PAGE2B	NM_001015038			59,1410217		1,354756324		70,62099718
BAG5	NM_001015048			0,028935031		0,117688105		0,127085833
BAG5	NM_001015049			0,184551005		0,408692983		0,471331679
RUNX2	NM_001015051			0,196740151		0,507196079		2,73568292
HDAC5	NM_001015053			0,647981531		0,907341977		4,39736706
MPG	NM_001015054			14,90963769		37,51366503		62,73653801
UFSP1	NM_001015072			0,314964521		6,393969677		6,033851832
AURKC	NM_001015878			#VALEUR!		0		#VALEUR!
TAF9	NM_001015892			0,53839053		0,78796513		2,118713136
RPS12	NM_001016			0,005589656		0,836193198		0,868178561
RPS13	NM_001017			0,001908135		0,617972077		0,610206259
NHLRC3	NM_001017370			0,327111932		0,270165011		1,870575936
SUGP2	NM_001017392			0,477609535		3,972646923		7,072514736
LAMB3	NM_001017402			#VALEUR!		#VALEUR!		#VALEUR!
MAEA	NM_001017405			0,427399523		0,251569455		0,394108984
S100PBP	NM_001017406			0,471654406		1,210638084		1,460931516
USP1	NM_001017415			0,67095266		0,198621749		1,626109536
CT45A1	NM_001017417			#VALEUR!		0		#VALEUR!
ALDH18A1	NM_001017423			0,000313212		0,198464013		0,315275512
PGBD2	NM_001017434			0,97358873		0,261900345		3,533760829
CT45A3	NM_001017435			#VALEUR!		0		#VALEUR!
CT45A4	NM_001017436_1			#VALEUR!		0		#VALEUR!
CCDC157	NM_001017437			0,980717857		0,042166158		6,076027802
CT45A6	NM_001017438			#VALEUR!		0		#VALEUR!
SIRT3	NM_001017524			0,0749418		0,081533092		0,537547047
CARD16	NM_001017534			0,237898112		0,315720372		0,56628334
VDR	NM_001017535			3,262177823		1,174102274		4,565828768
VDR	NM_001017536			4,740417563		6,304719246		6,276427878
INPP5D	NM_001017915			0,022266012		0,077853276		0,136957726
CYB561	NM_001017916			#VALEUR!		#VALEUR!		#VALEUR!
VMAC	NM_001017921			2,926254997		3,15364E-05		3,22554416
ERMAP	NM_001017922			0,77162521		0,249177677		2,52428544
C2orf76	NM_001017927			0,10491704		0,003509508		0,628363778
CCDC58	NM_001017928			0,119470466		0,259291769		1,663635632
DCAF8L1	NM_001017930			#VALEUR!		0		#VALEUR!
YDJC	NM_001017964			0,03763018		2,08918116		1,340825044
KIAA2026	NM_001017969			0,322941022		0,436113631		1,259624629
ATP6AP1L	NM_001017971			3,258819248		0,408464149		4,60377101
RNF215	NM_001017981			5,716498446		0,379863902		22,07656004
FCGR1B	NM_001017986			0,232370274		0,066396921		0,254651437
OPA3	NM_001017989			0,820785265		3,151548068		7,323464316
H2AFB1	NM_001017990			13,64829581		0,138146022		10,10565952
H2AFB1	NM_001017990_1			9,854764993		0,782451701		6,669461201
H2AFB1	NM_001017990_2			11,18246976		0,521117953		7,584516
GNG10	NM_001017998			0,153981684		0,839307003		0,280217775
RPS15	NM_001018			0,001708276		1,984942854		0,862028687
SORBS3	NM_001018003			0,425370058		1,1990469		2,640040032
TPM1	NM_001018006			44,72760514		41,61243359		73,78621021
TPM1	NM_001018008			0,278400804		0,389584444		6,017405242
SH3BP5	NM_001018009			12,6882002		7,912068866		23,19404864
ZBTB16	NM_001018011			2,555426045		0,122178212		19,16136812
TPM1	NM_001018020			0,322700116		0,648290677		1,779449282
POLR3H	NM_001018050			0,000364218		0,107008803		0,168737744
BRCC3	NM_001018055			0,00271117		0,02579493		0,228332977
VLDLR	NM_001018056			0,388105326		0,043479339		0,754193244
TFEC	NM_001018058			0,968379988		1,768793602		20,14124641
AIFM3	NM_001018060			0,673514021		0,000269042		1,839495438
CORO1B	NM_001018070			#VALEUR!		0,290311906		#VALEUR!
NR3C1	NM_001018076			0,314450656		0,00908962		0,473653651
FPGS	NM_001018078			0,831472246		0,121369321		3,073464797
FAHD1	NM_001018104			0,960057031		4,208980496		2,769128965
PIR	NM_001018109			0,010254398		1,223103284		1,241686776
FANCA	NM_001018112			0,594945341		0,560966547		0,512875119
FANCB	NM_001018113			0,066823801		0,008273885		0,506400178
MURC	NM_001018116			3,891387476		0,219375141		11,47867952
NAE1	NM_001018159			0,02019241		0,018591595		0,624352826
NAE1	NM_001018160			0,014635435		0,84406665		1,656961073
PON2	NM_001018161			0,251233518		0,039799452		0,554960932
RPS15A	NM_001019			0,000439737		0,691072991		0,4845037
RPS16	NM_001020			6,9583E-05		0,899754691		0,257938031
PUM1	NM_001020658			0,101482385		0,221004352		0,235869521
NR3C1	NM_001020825			#VALEUR!		1,927793403		#VALEUR!
RPS17	NM_001021			0,00320227		0,684417017		0,648292288
RPS17	NM_001021_1			0,003401339		0,711338741		0,692543525
RPS19	NM_001022			0,002070969		1,031341803		0,545722013
RPS20	NM_001023			0,015294022		0,876412397		0,192757
ZNF805	NM_001023563			0,250637406		0,143444745		0,455009608
GOLGA8B	NM_001023567			0,721332572		0,345926304		2,178664561
RPS21	NM_001024			0,00320442		0,880095402		0,446472531
HNMT	NM_001024074			0,112896672		1,977510938		2,357361037
NR3C1	NM_001024094			0,08461292		0,018239043		1,294065505
S100A13	NM_001024211			0,488364767		10,09587076		3,207860103
ARF1	NM_001024226			0,032541995		0,022215008		0,252254058
ARF1	NM_001024227			1,435204		0,05862161		6,090086196
ARF1	NM_001024228			1,270782744		0,178715872		9,327221403
TM2D2	NM_001024380			0,579560942		0,000689241		0,399522598
TM2D2	NM_001024381			1,190040992		0,046485085		2,043212948
HMBS	NM_001024382			0,82373776		0,1903542		10,46438392
RGPD1	NM_001024457			0,814291469		0,086178061		3,057706877
RGPD1	NM_001024457_1			0,568410445		0,058123906		4,695585625
SOD2	NM_001024465			0,000503706		2,678361365		1,1664432
HIST2H2BF	NM_001024599			40,58033987		19,162944		78,7665125
HIST2H2BF	NM_001024599_1			1,689090123		0,632470278		13,22689613
NRP1	NM_001024628			1,258233324		3,24907835		11,32921549
NRP1	NM_001024629			0,041559715		7,43761984		19,97508942
CANX	NM_001024649			0,697341905		0,585889208		0,861883854
SH3KBP1	NM_001024666			4,302513063		1,151243162		1,59390625
LETMD1	NM_001024668			1,38763688		0,1773589		0,502713615
LIN52	NM_001024674			0,729790901		0,437752934		3,02099161
C20orf134	NM_001024675			0,472764881		2,615497563		1,198083485
FBXO48	NM_001024680			0,021723812		0,021263764		0,336009194
ZNF688	NM_001024683			0,30437289		1,781397396		0,868715338
MECR	NM_001024732			0,110469152		0,005689081		0,828671579
CD276	NM_001024736			8,793537852		0,133103848		48,42601085
RARA	NM_001024809			2,96012025		1,195195563		32,75959696
TNRC6B	NM_001024843			0,575428445		1,664719258		5,303809
CD82	NM_001024844			2,67715044		0,204691095		22,6160167
TGFBR2	NM_001024847			1,457935503		0,22886369		1,446294864
ZNF197	NM_001024855			#VALEUR!		0		#VALEUR!
SPTB	NM_001024858			0,439847504		3,456884933		5,726831886
RPL9	NM_001024921			0,073104804		0,932756119		2,418304908
EXOC1	NM_001024924			0,50951044		0,000616792		0,273263381
ASL	NM_001024943			4,61613819		#VALEUR!		#VALEUR!
ASL	NM_001024946			0,196489179		0,750506877		0,501540158
SC5DL	NM_001024956			0,083544122		0,186568708		0,69739201
RPS14	NM_001025070			0,057250611		0,374030096		2,681930276
RPS14	NM_001025071			0,040586535		0,325946221		1,849464003
MBP	NM_001025092			#VALEUR!		0		#VALEUR!
PSMA8	NM_001025096			#VALEUR!		0		#VALEUR!
MBP	NM_001025100			0,10456557		0,025849244		0,109183985
CSNK1A1	NM_001025105			0,081474852		0,021002676		0,203349589
AFF3	NM_001025108			0,483468512		0,732607606		1,084264038
CD74	NM_001025159			0,916407973		1,255609892		1,089664577
STAG3L2	NM_001025202			0,593511538		0,503442754		1,334163604
U2AF1	NM_001025204			0,097696254		0,475545402		0,87162203
AP2M1	NM_001025205			0,069282663		0,004935372		0,363344934
TSPAN4	NM_001025234			#VALEUR!		#VALEUR!		#VALEUR!
TAF5L	NM_001025247			0,131038932		1,53670733		1,291814096
DUT	NM_001025249			0,992300876		1,725492416		#VALEUR!
ANO6	NM_001025356			0,062864029		0,004916842		0,131957101
VEGFA	NM_001025368			0,07864435		0,224636186		0,332144742
AMPD3	NM_001025389			10,15263514		11,3139395		14,1351937
AMPD3	NM_001025390			1,75721536		0,997613426		3,04202434
NQO1	NM_001025433			2,181883494		0,044129405		4,631405285
NQO1	NM_001025434			1,492599758		0,161614452		5,247535563
NDEL1	NM_001025579			0,006978597		0,41279597		0,78347636
ARFIP1	NM_001025593			0		0,006524407		0,92354983
ARFIP1	NM_001025595			0		1,51708489		5,40190564
ARHGAP30	NM_001025598			0,35628961		0,202019685		2,398533638
RFX5	NM_001025603			0,052930364		0,050261604		0,581044881
ARHGAP24	NM_001025616			6,793425216		0,197175962		8,259243732
FAM108B1	NM_001025780			0,12909146		0,133990406		0,568298869
RPS24	NM_001026			0,004678847		0,315989013		0,132420299
RPS25	NM_001028			0,001537832		0,810322232		0,314701926
RPS26	NM_001029			0,029992698		0,557646017		0,24011862
C3orf23	NM_001029839			0,121597269		2,155758063		5,434633313
SLC35F1	NM_001029858			32,64568205		3,055818648		54,40419585
KCTD21	NM_001029859			0,711777382		0,838138419		3,868813625
FBXO43	NM_001029860			2,593549203		1,17007489		0,597722266
SFMBT2	NM_001029880			1,406904377		0,056475146		0,964457557
AHDC1	NM_001029882			0,260935029		0,390951318		1,95714504
GLTPD1	NM_001029885			0,380193094		0,459799267		0,234244384
WDR45	NM_001029896			0,562150554		5,21963E-05		3,906315074
ZFAT	NM_001029939			0,264080877		0,001452517		1,591533634
CDNF	NM_001029954			0,253790258		0,557849153		1,15670025
DCAF4L1	NM_001029955			36,78822801		1,519253456		53,2698539
SLC10A7	NM_001029998			0,023767772		0,002285519		0,257291403
RPS29	NM_001030001			0,397361294		0,005341739		0,669009485
CPLX3	NM_001030005			4,08246066		0,038446582		5,867731076
AP2B1	NM_001030006			0,020688507		0,052715242		0,31542601
AP1G1	NM_001030007			0,863604066		0,00443291		0,512061892
RPS15A	NM_001030009			0,015466404		1,051711781		0,735693891
ALDH3B1	NM_001030010			0,017092686		0,517119192		4,262036381
APRT	NM_001030018			0,048915284		3,119992323		2,13455022
ATF3	NM_001030287			0,069781034		0,951890971		2,84772375
SPN	NM_001030288			0,216461285		0,03029201		1,195283024
CERKL	NM_001030312			0,17307264		0,106832884		1,23879126
RPS28	NM_001031			0,000476558		0,674977265		0,193840315
COX19	NM_001031617			0,028300324		0,347881734		0,506220866
SPDYE2	NM_001031618			0,19611878		0,265385704		1,52396556
SPDYE2	NM_001031618_1			0,164502437		0,281381446		1,788130584
SMAGP	NM_001031628			#VALEUR!		0		#VALEUR!
MSRB3	NM_001031679			4,234623152		2,93745321		9,721238052
RUNX3	NM_001031680			5,881255517		0,491459886		30,63899256
IFIT3	NM_001031683			1,126845941		0,044549701		0,884730241
TP53BP2	NM_001031685			0,274713305		0,488891827		0,805762955
PLD3	NM_001031696			1,655931449		0,248124531		2,148980084
PRPF40B	NM_001031698			3,54561368		3,571230653		12,9992697
NT5DC3	NM_001031701			1,015418982		0,353425494		2,461666861
CXorf48	NM_001031705			35,59804829		#VALEUR!		31,72190213
ERGIC1	NM_001031711			#VALEUR!		0		#VALEUR!
TRMT11	NM_001031712			0,065117343		0,018239583		0,299101798
IQCH	NM_001031715			1,660670369		0,030143557		0,88457787
OBFC2A	NM_001031716			0,409850918		0,041615184		0,630526519
CRELD1	NM_001031717			1,075555668		3,29712964		11,27858189
DHRS12	NM_001031719			0,79436043		2,412492368		4,644843936
GSTCD	NM_001031720			0,336009194		0,618454844		0,675968442
ZNF613	NM_001031721			#VALEUR!		0		#VALEUR!
DDX59	NM_001031725			0,262826428		0,03015988		1,076281754
C19orf12	NM_001031726			0,010628167		0,013700234		0,25075557
MRI1	NM_001031727			0,002393528		0,04552249		0,306536074
YTHDC1	NM_001031732			0,154971345		0,034852036		0,243414944
CALML4	NM_001031733			0,102022748		0,067886303		0,858131733
FDX1L	NM_001031734			0,050774961		0,743231928		0,707957326
CCDC78	NM_001031737			5,945989634		0,685519418		4,216081956
RIBC1	NM_001031745			3,636839703		0,848469423		4,19758144
C12orf40	NM_001031748			45,96039995		0,010960624		44,53546878
TIPRL	NM_001031800			5,335222236		11,8331872		14,38055331
LIMK2	NM_001031801			0,248096637		0,730206139		2,84087654
LLGL2	NM_001031803			0,532244662		0,016448576		6,682897117
ALDH3A2	NM_001031806			0,046962357		0,006511473		0,373351551
SKOR1	NM_001031807			0,109439887		0,073532084		6,079873748
MS4A3	NM_001031809			0,012465499		0,054536728		4,126748474
CSNK1G3	NM_001031812			0,076361032		0,257485205		2,522093372
CPT1A	NM_001031847			0,255079543		2,52206161		0,84217329
SERPINB8	NM_001031848			0,045806701		0,023357315		0,753670532
LONRF3	NM_001031855			0,012065045		0,244092319		0,643961311
RPS29	NM_001032			0,000431102		1,013928164		0,534834793
STXBP1	NM_001032221			2,363506517		1,95636169		7,81487616
TFAP2A	NM_001032280			2,248350303		0,026566718		3,0976
KLF10	NM_001032282			4,177936		3,826561946		8,666370577
TMPO	NM_001032283			0,12463936		0,081752534		0,348599319
UBE2V1	NM_001032288			0,099651337		5,89085E-05		0,158996778
PSRC1	NM_001032291			0,508872503		0,059645362		0,70295145
ZNF174	NM_001032292			1,031077776		0,277827031		0,721459975
STK24	NM_001032296			0,368563125		0,072234088		1,484352356
SPINT1	NM_001032367			2,82273601		0,031558457		6,552678432
ZNF226	NM_001032372			2,30159241		0,78324624		4,680472634
ZNF226	NM_001032373			0,187335749		0,003395801		0,367062704
PQBP1	NM_001032384			0,003452832		0,457840336		7,372039523
SUOX	NM_001032386			18,08792394		0,00056653		23,26894996
SUOX	NM_001032387			17,1897306		0,981755979		25,2812868
LCMT1	NM_001032391			0,027804229		0,11256025		1,088349698
PJA1	NM_001032396			#VALEUR!		0		#VALEUR!
RAB41	NM_001032726			0,72036468		0,118973945		3,511876
CBFA2T2	NM_001032999			0,237554861		0,077204512		1,118369701
C19orf6	NM_001033026			0,053117804		0,051222553		0,268409995
FAIM	NM_001033032			#VALEUR!		0		#VALEUR!
GLUL	NM_001033044			0,551183002		0,82523053		3,270021222
GPR155	NM_001033045			1,11015725		0,007944496		5,035670641
NLRP1	NM_001033053			#VALEUR!		0		#VALEUR!
GLUL	NM_001033056			0,441447292		0,02183686		0,947895013
MAGI1	NM_001033057			0,103499254		0,048585858		0,55899099
MYCL1	NM_001033082			1,840336428		0,714430658		5,41018296
SAR1B	NM_001033503			0,767715926		0,340143236		1,714999776
SERINC4	NM_001033517			#VALEUR!		#VALEUR!		#VALEUR!
CSTF1	NM_001033521			0		0,00189399		0,902349906
PPM1B	NM_001033556			0,368498776		2,055811116		3,900190512
PPM1B	NM_001033557			0,851441726		0,001996034		2,289290042
PHF12	NM_001033561			0,127501841		0,044593191		1,341450404
C6orf225	NM_001033564			0,048643626		0,843656946		0,215947949
RHOT1	NM_001033566			0,054649348		0,139465649		1,920275348
RHOT1	NM_001033568			0,001817308		0,727225201		2,174504144
PRKCZ	NM_001033581			0		0		#VALEUR!
PRKCZ	NM_001033582			0,892478874		0,868549442		2,62699264
ACOT9	NM_001033583			0,228508857		0,257318795		0,729966893
BBS9	NM_001033604			#VALEUR!		0,160869177		6,489144864
ZNF404	NM_001033719			13,78837409		1,458225305		20,66257027
DCLRE1C	NM_001033857			0,037530151		0,015393613		0,481139224
ACADVL	NM_001033859			0,621871034		0,194632734		0,932599667
DMAP1	NM_001034023			0,036863232		0,065914401		1,277781552
DMAP1	NM_001034024			0,177717892		0,243188046		1,734647044
ERP29	NM_001034025			0,000366757		0,397085242		0,754016092
HIST2H4B	NM_001034077_1			1,585534272		1,58206084		5,470593545
ALDH1L2	NM_001034173			1,191787056		3,070940808		11,94089491
RDM1	NM_001034836			#VALEUR!		0		#VALEUR!
FAM134B	NM_001034850			4,1821068		0,024267097		8,750828912
RPL14	NM_001034996			0,047678906		0,687667172		1,319236016
C18orf32	NM_001035005			0,276706509		2,149889063		1,157496257
SRA1	NM_001035235			0,069020222		0,145288282		0,515808367
FAM102A	NM_001035254			0,06491081		0,052488643		1,718301506
BOLA3	NM_001035505			0,037797192		1,23541002		3,987729425
AGBL5	NM_001035507			0,197086275		0,007954731		0,473126617
SDHC	NM_001035511			0,262814124		0,054303913		0,520142422
SDHC	NM_001035513			0,00772409		0,081153766		1,426925812
FAM129B	NM_001035534			13,33929529		4,57540656		49,06834381
UNKL	NM_001037125			4,31958029		1,144643214		21,39256754
EXOC4	NM_001037126			1,055920656		6,19273179		5,550594641
CNTROB	NM_001037144			0,000536136		0,557253292		1,10805097
ARL4A	NM_001037164			0,00389974		0,129746922		0,405649253
FOXK1	NM_001037165			0,153101604		0,262390842		0,384672848
LOC285033	NM_001037228			0,237027791		0,000291115		0,597349677
EIF3B	NM_001037283			0,001759618		0,059225063		0,306285872
TRIM16L	NM_001037330			1,157453223		0,126866329		1,18722816
CYFIP2	NM_001037332			0,341613364		0,224164372		0,577078758
CYFIP2	NM_001037333			0,355828952		0,010447497		1,06917668
PRIC285	NM_001037335			7,157658144		5,251659723		25,96167447
PDE4B	NM_001037339			0,775118246		0,735741925		6,491539623
CDKL5	NM_001037343			213,7093134		#VALEUR!		#VALEUR!
DYNLL1	NM_001037494			4,468319546		0,186432241		6,344706077
DYNLL1	NM_001037495			8,04918E-05		1,082078453		0,430615501
GON4L	NM_001037533			0,132751651		0,37737309		0,963520891
AGPAT3	NM_001037553			0,000877735		0,544840326		1,476152101
BTF3	NM_001037637			0,05235905		0,402434178		0,742525167
PARL	NM_001037639			0,157519291		0,065532416		0,250586343
GATSL3	NM_001037666			#VALEUR!		#VALEUR!		#VALEUR!
NBPF9	NM_001037675			0,000227458		0,537302194		0,326648827
NPM1	NM_001037738			0,028638116		0,451203728		1,16419784
NCKAP5L	NM_001037806			0,019547395		0,074133676		1,176378852
EIF3C	NM_001037808			0,462495205		0,073202172		0,682323909
EIF3C	NM_001037808_1			0,427808873		0,175331463		0,691194367
HSD17B10	NM_001037811			0,074385471		0,335062692		0,653198555
ZNF284	NM_001037813			27,9055458		#VALEUR!		32,09698378
DIXDC1	NM_001037954			0,559460617		0,000150266		3,96599259
SLC38A10	NM_001037984			0,175509886		0,253169986		0,294479876
CDC42SE1	NM_001038707			0,326593962		0,060944797		1,447979022
LRTM2	NM_001039029			23,28612582		#VALEUR!		57,8824248
TRIM71	NM_001039111			0,250814663		11,84564306		5,946428561
ZNF718	NM_001039127			#VALEUR!		0		#VALEUR!
ICAM4	NM_001039132			0,211485016		0,066711141		5,296395932
C20orf27	NM_001039140			0,29106025		1,059787892		2,079883152
TRIOBP	NM_001039141			0,33042493		7,023295023		5,536985486
MRGPRE	NM_001039165			11,42142579		8,21963166		11,28207485
ATP5J2	NM_001039178			0,044471218		1,861614648		1,152659904
TTPAL	NM_001039199			0,339185101		0,80420002		1,281424
ATP6V1C2	NM_001039362			0,449863977		0,740995578		1,296432732
ATP6V1E1	NM_001039366			0,079338552		0,039456658		1,943319641
ATP6V1E1	NM_001039367			2,188683536		0,126916913		3,749606232
C10orf25	NM_001039380			1,375295653		4,818946944		5,73842025
MPEG1	NM_001039396			2,059024105		1,689454044		1,410845084
ATP6V0B	NM_001039457			0,01160166		2,168904198		2,067412623
MARK2	NM_001039469			0,231075374		0,651361985		3,334677732
NPRL3	NM_001039476			0,636618877		0,387522435		3,893676098
C1orf38	NM_001039477			0,001631708		6,242951988		8,183318423
KIAA0317	NM_001039479			0,340649657		0,017311191		0,427768322
PRSS53	NM_001039503			0,008955424		0,040925695		0,635156399
SKA1	NM_001039535			0,714357969		0,0518523		3,059595689
GK5	NM_001039547			0,319720132		0,315445106		1,148283696
DNAJB2	NM_001039550			3,498171716		1,19006281		16,62992088
KREMEN1	NM_001039570			13,00121672		5,00542E-05		54,63959426
MAP9	NM_001039580			#VALEUR!		0		#VALEUR!
PICK1	NM_001039584			#VALEUR!		0		#VALEUR!
USP9X	NM_001039590			0,264106572		0,325860589		1,148176541
USP9X	NM_001039591			0,453300572		0,197104033		1,134714953
SPAG8	NM_001039592			0,707052266		0,02295831		2,65367358
IAH1	NM_001039613			0,017910737		0,944731513		0,301408686
ZDHHC19	NM_001039617			#VALEUR!		0		#VALEUR!
CREBZF	NM_001039618			0,114281183		0,965483108		1,381118544
ZMYM5	NM_001039649			0,968173346		0,000226915		2,726560513
ZMYM5	NM_001039650			0,820384874		1,666009748		3,878693914
ZNF550	NM_001039654			#VALEUR!		#VALEUR!		#VALEUR!
IL18BP	NM_001039659			#VALEUR!		#VALEUR!		#VALEUR!
IL18BP	NM_001039660			3,789913433		5,905531817		9,448430869
TIRAP	NM_001039661			0,934064261		0,03853526		1,938805608
UNC45A	NM_001039675			0,786646599		1,610538665		3,943878246
NBPF10	NM_001039703			0,2348895		1,320453792		2,308302876
DEDD	NM_001039711			0,018938439		1,378957004		7,692801488
TMPPE	NM_001039770			0,298938843		0,644770457		1,219566836
CBLN3	NM_001039771			1,446102452		0,728339351		8,407274221
AIM1L	NM_001039775			#VALEUR!		#VALEUR!		#VALEUR!
CCNI2	NM_001039780			8,466994236		0,428615068		23,33778805
CDC42	NM_001039802			0,406192078		0,000438257		0,214655229
ARHGAP11B	NM_001039841			0,239315662		0,483419841		0,955340082
C17orf90	NM_001039842			0,003519918		2,551622864		0,305908548
IZUMO4	NM_001039846			3,094397628		0,038586709		8,000864816
GPX4	NM_001039847			0,011921364		3,157444686		0,930391427
GPX4	NM_001039848			0,135608799		1,376797157		0,664583648
STRN4	NM_001039877			0,818109396		0,192501563		1,814893952
FKRP	NM_001039885			0,325779534		0,36332444		3,625825306
C19orf55	NM_001039887			0,466715784		0,288894425		2,387982996
ZNF674	NM_001039891			0,006481876		1,29549E-05		2,233380803
ZNF384	NM_001039920			0,056046775		0,03616615		0,670392501
CD79B	NM_001039933			18,19440494		31,03826944		21,70041106
SLC4A8	NM_001039960			15,21959551		14,72978344		49,30384959
FAM83G	NM_001039999			0,109075631		1,004585244		1,571111834
MLLT4	NM_001040000			0,476855159		0,827330319		0,851927154
TCERG1	NM_001040006			0,000865025		0,000536103		0,131226512
FAM3C	NM_001040020			0,762036465		0,953099208		2,17707074
SIRPA	NM_001040022			0,324792849		0,008291031		0,432323345
SIRPA	NM_001040023			0,008319136		0,815345791		3,370051493
ARL16	NM_001040025			0,018508786		0,61155528		0,320488458
CD63	NM_001040034			0,68234043		0,016714611		4,448218446
CD68	NM_001040059			0,54043523		0,005214963		0,38948708
SPP1	NM_001040060			3,834116448		1,951609		17,85772371
ANXA8	NM_001040084			18,46678729		21,87152289		41,74206586
ANXA8	NM_001040084_1			17,2433393		23,1981906		39,96844264
ENPP2	NM_001040092			0,949467053		2,70648562		22,45802622
MOSPD3	NM_001040098			#VALEUR!		0		#VALEUR!
D4S234E	NM_001040101			4,130812354		4,326899214		28,99047112
MLH3	NM_001040108			0,202792606		0,018396582		2,644233732
PQLC2	NM_001040125			0,003809976		2,14095424		5,720037556
PQLC2	NM_001040126			0,093413364		0,17850963		16,0205666
ACTR3B	NM_001040135			0,616705514		0,523974747		5,622447169
CKLF	NM_001040138			0,283616958		4,198523941		5,162302085
SERPINB7	NM_001040147			#VALEUR!		0		#VALEUR!
SLAIN1	NM_001040153			#VALEUR!		#VALEUR!		#VALEUR!
CEP44	NM_001040157			0,258820458		0,120612428		1,200887223
C16orf13	NM_001040161			0,220325095		15,32558074		23,38950751
C16orf13	NM_001040162			0,055395742		5,064525203		5,01536025
C16orf13	NM_001040165			0,056552645		3,243997232		1,46797456
LFNG	NM_001040167			11,91644208		8,29785636		33,6336203
LFNG	NM_001040168			4,782487872		#VALEUR!		21,51790879
ZNF765	NM_001040185			#VALEUR!		0		#VALEUR!
AGTRAP	NM_001040194			1,085180558		0,051657108		3,916638903
AGTRAP	NM_001040196			0,469296243		0,284235061		3,73656632
AGTRAP	NM_001040197			0,013945484		0,036700981		1,592921652
PAQR3	NM_001040202			0,136208236		0,035361298		0,451297773
FAM63A	NM_001040217			0,461808589		0,529269345		6,619557123
TYSND1	NM_001040273			1,72239376		11,41081644		#VALEUR!
SYCP2L	NM_001040274			0,24485475		0,306884977		2,130490544
CD83	NM_001040280			0,454657564		0,507433974		0,868346286
PAPD5	NM_001040285			0,013065404		0,043617069		0,242901123
DCUN1D4	NM_001040402			0,032256878		0,063072304		0,970496879
C9orf131	NM_001040411			204,004089		#VALEUR!		21,58921882
PRDM15	NM_001040424			0,160270514		0,657228004		1,276719206
PCDH17	NM_001040429			37,29154062		3,88168804		69,52507895
CCDC56	NM_001040431			0,003370557		1,26540001		0,672742804
ZCWPW2	NM_001040432			1,118581217		0,00023375		1,633079526
YARS2	NM_001040436			0,145089381		0,14824117		0,639942401
C6orf48	NM_001040437			0,185906707		0,215026964		0,874544799
C6orf48	NM_001040438			0,152302087		3,137007746		5,704215723
MAPK8IP3	NM_001040439			5,330880677		0,258925269		12,49721482
ASB1	NM_001040445			0,197056976		0,17021648		0,887759684
MTMR12	NM_001040446			0,302264646		0,121095648		0,191828232
RUFY1	NM_001040451			#VALEUR!		0		#VALEUR!
RUFY1	NM_001040452			0,001336575		0,050105689		0,269670413
SLC26A6	NM_001040454			5,137883556		0,04945153		7,3848606
RHBDD2	NM_001040456			2,033361922		0,001888676		10,92824752
RHBDD2	NM_001040457			3,292845744		0,980987241		18,08409645
NCALD	NM_001040625			0,319923722		0,676909335		0,932001022
NCALD	NM_001040627			0,601378536		0,081193653		0,256699289
NCALD	NM_001040629			0,155487474		1,76032E-06		0,517158025
CRCP	NM_001040647			0,002036843		0,288205775		0,384902364
CRCP	NM_001040648			0,415546548		0,040495525		1,188230804
ZXDC	NM_001040653			0,028684164		1,184701634		1,757082803
TTC23	NM_001040655			0,030930257		0,00736025		0,554003331
TTC23	NM_001040659			0,248566062		0,047062964		0,823728684
TTC23	NM_001040660			6,497248061		2,125064218		#VALEUR!
PPAN-P2RY11	NM_001040664			#VALEUR!		#VALEUR!		#VALEUR!
INCENP	NM_001040694			0,316393875		0,405532071		1,61696656
UEVLD	NM_001040697			0,064709693		0,005647402		0,263566212
HIST2H2AA4	NM_001040874			3,257591814		0,87281372		10,14588127
HIST2H2AA4	NM_001040874_1			3,13927524		0,784825897		9,709892245
G6PD	NM_001042351			1,134629736		0,5587712		3,523129
FAM110A	NM_001042353			0,247485355		1,302497213		0,489090423
CYLD	NM_001042355			1,325077254		0,426446875		6,33126244
RALGDS	NM_001042368			0,76899044		1,486765649		0,471889311
CEP63	NM_001042384			0,317749798		0,123078882		1,893018257
PPP4R1	NM_001042388			0,332746693		0,220802251		1,227531044
CEP63	NM_001042400			0,33276746		0,009145996		1,723680152
NAAA	NM_001042402			0,017622563		3,492936724		0,611711694
CYLD	NM_001042412			0,748766588		0,146125766		6,96622121
SLC16A3	NM_001042422			1,02576384		0,374443639		1,942566938
CLN3	NM_001042432			0,510899012		0,079959438		2,390208761
ST3GAL5	NM_001042437			29,32948155		0,344106599		43,38830552
CAST	NM_001042440			6,694587012		#VALEUR!		11,0287089
TRAPPC5	NM_001042461			0,073854585		#VALEUR!		#VALEUR!
TRAPPC5	NM_001042462			0,030481319		6,54489889		2,307512903
TMEM80	NM_001042463			0,43694744		0,111212912		0,921761287
SUMF2	NM_001042469			0,632944354		0,204993429		3,240936068
ABHD12	NM_001042472			0,150246163		0,184612872		0,276536102
ACBD5	NM_001042473			0,559756853		0,030372124		1,00060009
C6orf204	NM_001042475			13,05138453		142,4322903		1,049538781
CARHSP1	NM_001042476			1,116319034		0,000513743		3,27573801
GEMIN8	NM_001042479			0,217057219		0,00665776		0,258142238
GEMIN8	NM_001042480			0,363773034		0,050540885		0,563551991
TPK1	NM_001042482			0,087820359		0,808578624		0,60922552
SLC35A2	NM_001042498			0,185222641		0,005838274		1,75403536
ZNF706	NM_001042510			0,0690239		0,891834697		0,819392471
DIAPH3	NM_001042517			0,226096446		0,028878924		0,146920423
COASY	NM_001042529			0,184536399		0,498409172		2,113650746
SLC9A6	NM_001042537			0,940471309		1,002081082		4,472675117
NCBP2	NM_001042540			0,453300572		0,939633606		1,110030816
LTBP4	NM_001042545			#VALEUR!		#VALEUR!		#VALEUR!
ATPAF1	NM_001042546			0,000571985		0,000325904		0,353371991
EIF4G2	NM_001042559			0,003290284		0,02001659		0,103628623
ENGASE	NM_001042573			0,648818973		0,378054049		3,11353083
CRTC3	NM_001042574			0,004772558		0,000114041		0,909822192
RRBP1	NM_001042576			2,316392681		0,214557019		3,427200613
SNUPN	NM_001042581			0,584509179		0,004594359		1,63660849
POT1	NM_001042594			0,242332707		0,105280781		0,215861523
MAP4K1	NM_001042600			8,60847336		0,44983849		9,539511732
KDM5A	NM_001042603			0,205214436		0,141486566		0,875169605
XRN1	NM_001042604			0,488891827		0,059717186		0,7441771
SDHAF1	NM_001042631			0,004446036		4,255845221		1,886941796
SNX21	NM_001042632			5,428201023		1,301972282		10,41365808
TRAK1	NM_001042646			0,040580088		0,074325481		0,182932422
RHOC	NM_001042678			15,3662432		0,04996119		26,71432259
RHOC	NM_001042679			5,898340823		0,302775063		10,93419876
RERE	NM_001042681			0,061522353		0,429262143		3,282909134
RERE	NM_001042682			19,37672361		1,828066244		9,609504006
FAM159A	NM_001042693			#VALEUR!		#VALEUR!		#VALEUR!
ZSWIM7	NM_001042697			0,111333667		0,899635177		0,402635935
GTPBP10	NM_001042717			0,024613531		1,04477018		0,535857673
PVRL2	NM_001042724			4,943774372		0,436938186		6,561128561
RARG	NM_001042728			7,052901833		1,044177423		27,97722342
SEC24B	NM_001042734			0,156791449		0,100043792		0,351990651
FGR	NM_001042747			18,71020978		14,11294516		51,17742675
FIGNL1	NM_001042762			0,253186087		0,000548459		0,179659843
METTL12	NM_001043229			0,047220159		0,044517624		0,499996067
C14orf43	NM_001043318			0,288799835		0,860712641		1,97037369
TPM3	NM_001043351			0,102267563		0,374045998		0,323409453
TPM3	NM_001043352			0,511634062		2,822568003		0,340284389
MSMP	NM_001044264			0,40074344		0,52827022		2,925673412
SMAP1	NM_001044305			0,005079726		1,415100576		1,806739223
ZNF557	NM_001044387			5,707751028		3,418394232		5,045504288
ZNF557	NM_001044388			0,832163573		1,348431888		3,807454613
FAM22G	NM_001045477			2,721279137		6,249100032		8,531247889
SLA	NM_001045556			1,777742222		0,777952224		5,10990546
SLC12A2	NM_001046			0,716756958		0,153150909		1,19552356
SRD5A1	NM_001047			1,56495096		1,12567856		1,92382448
NET1	NM_001047160			0,025585922		0,029209886		0,250041002
DPH3	NM_001047434			0,259530132		0,312491062		0,859837071
STIL	NM_001048166			0,26979402		0,009619471		0,294938059
MUTYH	NM_001048174			0,815683535		0,016686697		0,588644942
RCC1	NM_001048194			0,000479268		0,705149832		0,69563273
RCC1	NM_001048195			0,038923344		1,314370532		1,05452361
RCC1	NM_001048199			4,50033796		1,253033972		3,826561946
HIPK3	NM_001048200			0,240168605		0,439086468		0,888458942
REC8	NM_001048205			0,01488034		0,003189697		4,985351184
CEMP1	NM_001048212			0,036475652		1,231700432		1,55600676
SCYL1	NM_001048218			0,491091207		0,094635602		2,555937613
DBNDD2	NM_001048223			#VALEUR!		0		#VALEUR!
C5orf43	NM_001048249			0,407433273		0,000671971		0,536188598
C9orf116	NM_001048265			0,983956867		0,630016838		0,549645787
SSTR2	NM_001050			2,921774862		3,586516316		31,88736667
TBXA2R	NM_001060			#VALEUR!		0		#VALEUR!
TCN1	NM_001062			15,73915191		2,834778342		57,9025118
TKT	NM_001064			0,280017714		0,050323052		0,146462352
TNFRSF1A	NM_001065			0,051000544		0,198105108		0,221484126
TNFRSF1B	NM_001066			0,292391096		0,706430164		0,662736015
TOP2A	NM_001067			0,476399507		0,233341167		1,515484103
TOP2B	NM_001068			0,134616344		0,019116934		0,158444599
TUBB2A	NM_001069			1,867021632		0,184344857		9,578715503
TMUB2	NM_001076674			0		0,066828971		3,24543828
C17orf108	NM_001076680			1,76517796		2,060976072		9,701231502
ZNF391	NM_001076781			#VALEUR!		0		#VALEUR!
QSER1	NM_001076786			0,000326644		0,014983963		0,272838031
UGT2B15	NM_001076_1			#VALEUR!		0		#VALEUR!
METTL9	NM_001077180			0,130562982		0,231820102		1,237411512
CDC14B	NM_001077181			#VALEUR!		#VALEUR!		#VALEUR!
TSC2	NM_001077183			0,086405427		0,434178202		1,384340496
ZNF436	NM_001077195			0,010927984		0,047765414		#VALEUR!
ATG9A	NM_001077198			0,372439237		0,231579426		7,647769012
SENP7	NM_001077203			0,203101646		0,023143841		1,09415784
SEC31A	NM_001077206			0,500856275		0,229363409		1,288020708
SEC31A	NM_001077208			1,426304718		0,369277413		1,316664452
DEPDC7	NM_001077242			0,114670954		0,107563009		0,284887995
NCOR2	NM_001077261			0,090302053		0,079568562		0,258440057
ZFYVE19	NM_001077268			0,342384138		0,006969461		0,870953696
NPRL3	NM_001077350			0,315976646		0,005043457		0,170665656
RBM23	NM_001077351			0,105568458		0,02322576		0,766108076
RBM23	NM_001077352			2,377116404		3,293426448		10,22362255
DPH5	NM_001077394			0,29222998		1,41943396		3,59671225
DPH5	NM_001077395			0,258172723		3,02272996		2,924989268
IRF2BP2	NM_001077397			0,205122033		0,044957569		1,961036137
ACVRL1	NM_001077401			14,25213504		6,077506868		55,95204561
CRELD1	NM_001077415			0,829862697		0,777687642		3,074937603
ZNF586	NM_001077426			21,53832408		0,419538608		16,36509934
BCLAF1	NM_001077440			1,61305E-05		0,004336512		0,165930764
BCLAF1	NM_001077441			0,043919166		0,053291261		0,340229557
PPCS	NM_001077447			0,387914718		0,040733331		1,59719044
SLC38A1	NM_001077484			0,004817012		0,001876484		0,108503701
PRR3	NM_001077497_5			0,261318283		0,413613624		1,005146605
C17orf63	NM_001077498			0,203820646		0,045652305		1,286069403
TAC4	NM_001077504			0		0		#VALEUR!
TCF19	NM_001077511			0,427772246		0,600367728		0,283496613
SLC39A7	NM_001077516			0,235133829		0,017518111		1,46768379
AP3D1	NM_001077523			0,333580174		0,00427835		1,33079296
APH1A	NM_001077628			3,73726E-06		0,022603018		0,340091914
URGCP	NM_001077663			0,182810974		0,001598065		0,311227863
AGAP6	NM_001077665			0,139150635		0,118528718		5,17653504
AGAP7	NM_001077685			7,606784642		1,996795086		31,40997189
AGAP8	NM_001077686			1,10145025		0,335065007		11,7285016
ECSCR	NM_001077693			6,335742068		0,461547673		6,468527489
SRSF1	NM_001078166			0,746509824		1,368315063		2,03350452
RGPD2	NM_001078170			1,313522288		0,679005664		3,730344588
RGPD2	NM_001078170_1			1,54206724		0,743437124		3,529100388
FAM127A	NM_001078171			17,36055556		#VALEUR!		24,23573208
SLC29A1	NM_001078174			1,336914063		0,908462516		2,873838658
SLC29A1	NM_001078175			0,159740106		0,391193957		0,297775393
ZAP70	NM_001079			#VALEUR!		#VALEUR!		#VALEUR!
UBN1	NM_001079514			0,092862811		0,099482206		0,60477374
FAM177A1	NM_001079519			#VALEUR!		0		#VALEUR!
PAICS	NM_001079524			0,000251638		0,1063673		0,385990081
PAICS	NM_001079525			0,719672272		1,286046722		4,551651572
IKZF2	NM_001079526			#VALEUR!		0		#VALEUR!
TRAPPC6B	NM_001079537			0,41885619		0,112166718		0,9205846
HNRNPUL2	NM_001079559			0,27523244		0,023099136		0,833302425
CAB39L	NM_001079670			0,689152343		0,055777214		2,898948917
FNDC3A	NM_001079673			0,55517401		0,037629016		0,860877787
ETV4	NM_001079675			0,001813559		3,991084973		1,134161101
KIAA1191	NM_001079684			0,12437754		0,055696472		0,321180626
N4BP2L1	NM_001079691			0,107930647		0,512468425		0,730423204
FKTN	NM_001079802			0,002461837		0,796990064		0,267063636
GAA	NM_001079803			0,06642166		0,073286611		0,311143071
GLB1	NM_001079811			0,050737563		0,462914223		0,498719852
DIAPH1	NM_001079812			0,218645084		0,441681197		1,346342502
INSR	NM_001079817			0,086226799		0,222707543		0,262557859
ITGA6	NM_001079818			#VALEUR!		#VALEUR!		#VALEUR!
OCIAD1	NM_001079840			0,238714325		0,568942844		1,352313152
OCIAD1	NM_001079841			0,366434094		4,6332132		5,219351468
CASZ1	NM_001079843			12,27198986		8,74264E-05		35,36561961
CREBBP	NM_001079846			0,001930038		1,409230152		1,503272166
TAX1BP1	NM_001079864			0,718352868		0,000390691		0,446618207
BCS1L	NM_001079866			0,111945115		0,107070311		1,023435723
CUL4B	NM_001079872			0,487029516		0,04675671		1,117523837
VAV3	NM_001079874			#VALEUR!		#VALEUR!		#VALEUR!
RASA4	NM_001079877			4,08322849		0,688144907		15,95339399
PRKD2	NM_001079880			0,016278187		0,484822549		1,676817806
PRKD2	NM_001079881			0,063442527		2,838685826		4,50458176
PRKD2	NM_001079882			0,081296266		0,356064018		1,53266876
CASP8	NM_001080125			0,055899618		0,059812528		0,534529143
ARHGAP9	NM_001080156			1,61198573		0,11139507		3,009947406
ARHGAP9	NM_001080157			2,58238472		0,017735847		8,45123041
SP100	NM_001080391			0,362393164		0,31322939		1,544899844
KIAA0368	NM_001080398			0,038302796		0,01789254		0,103747122
PLIN4	NM_001080400			4,17180625		2,083230356		10,94233473
PPM1N	NM_001080401			3,989846452		1,43283294		27,50876621
FBXO41	NM_001080410			0,082284644		0,209870269		0,17056487
ZBTB38	NM_001080412			41,84265659		0,004755233		75,04306431
CCDC88C	NM_001080414			0,18063945		1,614958056		2,829864128
U2SURP	NM_001080415			0,003462075		0,013912674		0,222606563
ZNF629	NM_001080417			4,138661297		8,54042E-06		9,005280774
SHANK3	NM_001080420			6,934321556		0,045197059		9,736396902
KDM6B	NM_001080424			0,979306181		0,92944639		4,807275503
BEX4	NM_001080425			#VALEUR!		0		#VALEUR!
SLC45A4	NM_001080431			0,944935638		0,949640505		1,679019893
FTO	NM_001080432			0,754514602		0,069413806		1,706602577
WHAMM	NM_001080435			0,423812718		0,161105904		0,803588538
WTIP	NM_001080436			0,042659598		0,300081553		1,707673968
HSF5	NM_001080439			#VALEUR!		0		#VALEUR!
KIF18B	NM_001080443			0,267189745		0,33938897		1,658737926
BEND3	NM_001080450			0,014237978		0,001133501		0,505567927
GPR108	NM_001080452			0,395500117		0,000326695		2,14332528
INTS1	NM_001080453			0,090910692		0,041260578		0,178192048
ZSCAN5B	NM_001080456			3,371336654		1,500698501		11,573604
UNCX	NM_001080461			#VALEUR!		0		#VALEUR!
FBXO46	NM_001080469			0,137309526		0,023558873		0,870783853
ZNF697	NM_001080470			0,054040441		0,20870644		0,813928752
PEAR1	NM_001080471			7,16354519		2,694620741		32,44999832
MFSD2B	NM_001080473			#VALEUR!		0		#VALEUR!
PLEKHM3	NM_001080475			0,333409237		0,820491756		1,75456516
LRRC14B	NM_001080478			4,035839924		8,99688027		1,55426089
MBOAT1	NM_001080480			2,282395778		0,767570484		7,051520921
ZNF275	NM_001080485			0,081175418		0,162274426		0,145967551
USP6NL	NM_001080491			0,152412941		0,283921663		0,865653464
TNRC18	NM_001080495			0,103970133		0,138302916		0,950564551
RGP1	NM_001080496			0,329993951		0,508811156		2,534973466
MEGF9	NM_001080497			2,309336123		0,834522444		10,85392792
TMEM223	NM_001080501			0,232371238		3,21671399		2,310065612
CCDC159	NM_001080503			0,140144661		8,37445E-05		0,748498365
OOEP	NM_001080507			#VALEUR!		0		#VALEUR!
CLEC2L	NM_001080511			#VALEUR!		0		#VALEUR!
BICC1	NM_001080512			#VALEUR!		0		#VALEUR!
SETD5	NM_001080517			0,091243264		0,192497175		0,67496412
BAHCC1	NM_001080519			0,289916557		0,294399567		0,225781777
SNX29	NM_001080530			0,098707187		0,213216757		0,738403364
UNC119B	NM_001080533			0,374082694		0,379345128		1,194036998
MGA	NM_001080541			0,017625218		0,045189406		0,148137233
TMEM218	NM_001080546			0,015976454		1,16229961		0,486257972
DGKG	NM_001080745			0,029393045		0,145330213		1,527869045
MAGEA9B	NM_001080790			#VALEUR!		#VALEUR!		#VALEUR!
MAGEA9B	NM_001080790_1			#VALEUR!		#VALEUR!		#VALEUR!
SGK223	NM_001080826			0,831249769		0,049198789		4,958593704
DNLZ	NM_001080849			0,000290655		2,421665069		0,451245376
CCDC30	NM_001080850			2,804888048		2,850086768		11,00899128
PXN	NM_001080855			0		0		#VALEUR!
MYO1C	NM_001080950			0,059041224		1,29274626		4,66352663
PLAGL1	NM_001080951			1,304872136		0,055683257		0,436642103
PLAGL1	NM_001080953			2,529276737		0,078709986		1,076302503
PLAGL1	NM_001080954			#VALEUR!		#VALEUR!		#VALEUR!
REPS2	NM_001080975			3,866099738		0,239303921		8,005334597
LILRB2	NM_001080978			#VALEUR!		#VALEUR!		#VALEUR!
COMMD5	NM_001081003			0,460565823		0,109070347		3,76938342
COMMD5	NM_001081004			0,168848672		0,368486635		0,579519833
LILRB4	NM_001081438			0,648443668		0,578299412		1,735621805
JMJD6	NM_001081461			0,297509157		1,715628432		2,50702889
NXF1	NM_001081491			1,379238848		1,698955834		5,154489123
KRT80	NM_001081492			#VALEUR!		0		#VALEUR!
DMPK	NM_001081562			#VALEUR!		154,7958989		36,52425486
DMPK	NM_001081563			#VALEUR!		#VALEUR!		#VALEUR!
GAB3	NM_001081573			0,640443277		0,695275804		5,660497472
LILRB1	NM_001081638			0,013708663		5,057686145		4,803417389
ADORA3	NM_001081976			18,92450105		8,301140569		36,23413947
CYP4F2	NM_001082			#VALEUR!		0		#VALEUR!
ZNF623	NM_001082480			0,000170263		0,048230309		0,963173439
CD33	NM_001082618			0,054066946		0,40005372		0,436367258
TOM1L2	NM_001082968			0,915556181		0,178240174		3,393590309
GPD2	NM_001083112			#VALEUR!		0		#VALEUR!
CEP57L1	NM_001083535			0,335763461		0,000976125		0,501714389
FGD3	NM_001083536			1,748107066		2,556992884		6,870637016
POTEE	NM_001083538			0,151248655		0,005028412		1,04419786
RABEP1	NM_001083585			0,060210363		0,435471969		0,761345248
E2F5	NM_001083588			0,15370085		0,505994637		3,696236954
E2F5	NM_001083589			65,5683726		0,935446824		3,854193504
PTCH1	NM_001083605			0,20689671		0,195447105		2,325350508
RB1CC1	NM_001083617			0,217023676		0,037402786		0,260060222
ANKRD12	NM_001083625			0		0,000196249		1,046529
STRN3	NM_001083893			0,498427528		0,143662983		1,44595815
BANK1	NM_001083907			0,034128129		0,311848532		4,875970586
DNAAF2	NM_001083908			0,004164908		0,976638063		1,00861849
SIRPB1	NM_001083910			6,110437925		4,41588196		20,90409841
C10orf26	NM_001083913			0,604919951		0,190718244		3,516525058
ASRGL1	NM_001083926			1,34815321		0,270778692		4,130731056
THADA	NM_001083953			0,21855999		0,062504		0,326392831
WDR62	NM_001083961			0,202852954		0,253260563		1,348129988
TDRKH	NM_001083965			#VALEUR!		0		#VALEUR!
DDT	NM_001084392			9,72255E-06		1,570084181		0,953935076
DDTL	NM_001084393			0,001783187		0,845182358		0,695179083
TOR2A	NM_001085347			0,303212119		0,020982681		3,32515225
MZT2A	NM_001085365			0,061250805		2,765136637		0,797992036
C11orf83	NM_001085372			0,007412504		2,480499002		1,453109703
RELL1	NM_001085399			1,718563684		3,296185492		4,005722045
RELL1	NM_001085400			1,123345614		0,026952446		0,395458611
NADKD1	NM_001085411			0,1589585		0,011740589		0,260011268
MILR1	NM_001085423			5,009002086		0,083766831		8,85365976
ARSA	NM_001085426			4,551054222		0,049326189		6,813352858
C2orf77	NM_001085447			19,7134224		3,836192304		29,8943217
LNP1	NM_001085451			0,905578721		0,026956714		0,921486723
GIT1	NM_001085454			0,033502909		0,682799784		1,42587481
CBWD6	NM_001085457			0,012447195		0,421882726		0,670310626
CTNND1	NM_001085460			12,7017396		1,672702489		9,16757284
CTNND1	NM_001085462			1,115790816		2,619445141		7,218464358
CTNND1	NM_001085467			#VALEUR!		0		#VALEUR!
CTNND1	NM_001085468			12,31448464		7,546613352		16,80778607
CTNND1	NM_001085469			0,000127887		0,004088324		5,817502803
FOXN3	NM_001085471			0,042308787		0,031632045		0,269595639
LOC646627	NM_001085474			13,0681527		0,430587941		39,59744402
MAP1LC3B2	NM_001085481			0,835205899		0,02097457		1,024022564
MYSM1	NM_001085487			0,137963959		0,662905356		0,80616515
TMEM150B	NM_001085488			7,15883536		1,877913937		17,52092164
C17orf89	NM_001086521			0,021257348		3,682791284		2,590876544
AAMP	NM_001087			0,07457924		0,116775292		0,329611478
ABCA3	NM_001089			1,615441		1,182308276		5,13430281
ABR	NM_001092			0,15112734		0,00030776		0,27922981
ACACB	NM_001093			1,193665503		0,174201056		2,468826563
MEX3A	NM_001093725			0,504371256		0,595468416		2,136245328
C5orf44	NM_001093755			0		0,004730056		0,619247808
C5orf44	NM_001093756			0		1,254489602		4,652174472
FAM195B	NM_001093767			1,553612674		0,174486657		2,583316853
ACLY	NM_001096			0,027435616		0,227857294		0,476641114
GPR34	NM_001097579			39,18885201		17,33389956		51,9571381
POLR2J3	NM_001097615			0,165455325		0,008598723		0,209573515
GPR89C	NM_001097616_1			0,465418671		#VALEUR!		#VALEUR!
GCNT1	NM_001097633			0,54781166		0,15794822		4,168498056
GCNT1	NM_001097635			6,373352703		5,63065441		7,178755662
GPR18	NM_001098200			0,229604847		0,013216261		3,529363396
GPER	NM_001098201			7,301020162		0,761474391		6,641392868
HRH1	NM_001098211			6,078098544		3,936692492		21,94528978
MGAT3	NM_001098270			3,80441124		2,41522681		12,88465383
COPA	NM_001098398			0,435961755		3,75739E-06		0,450455746
ZNF295	NM_001098402			0		#VALEUR!		#VALEUR!
GAGE12J	NM_001098406			#VALEUR!		0		#VALEUR!
GAGE2D	NM_001098407			#VALEUR!		0		#VALEUR!
GAGE2D	NM_001098407_1			#VALEUR!		0		#VALEUR!
ZNF621	NM_001098414			4,36141456		0,960147177		7,956122836
HDAC7	NM_001098416			0,321157957		1,496560756		3,38011902
GRSF1	NM_001098477			0,51984821		0,167493748		0,35354916
ZNF419	NM_001098492			#VALEUR!		#VALEUR!		#VALEUR!
ZNF419	NM_001098494			5,45918552		0,528127772		6,475396302
KIAA1217	NM_001098501			1,333678523		4,58379536		1,795466003
CHCHD4	NM_001098502			0,000898561		0,057760432		0,211473979
PTPRJ	NM_001098503			2,218729412		0,303625244		0,59828678
DDX17	NM_001098504			0,184935262		0,131102651		1,053845965
ZNF207	NM_001098507			0,29838797		0,308864732		0,521809748
SGSM2	NM_001098509			0,132810683		0,015383689		0,531825982
HTATIP2	NM_001098520			1,153239732		0,670412151		1,874243141
HTATIP2	NM_001098521			0,994623247		0,544463943		1,286976803
HTATIP2	NM_001098522			1,414696148		0,20870644		3,64695409
FAM129C	NM_001098524			4,013090693		1,374334182		2,443187825
CKAP2	NM_001098525			0,58706244		0,017513876		0,623262881
RAPGEF3	NM_001098531			1,563275096		3,35204834		6,566662503
PNPLA7	NM_001098537			1,359625961		0,290636357		8,687461503
HPSE	NM_001098540			6,161217552		5,673209423		20,1396308
TMBIM6	NM_001098576			0,121946926		0,265830986		0,395534077
SIGLEC14	NM_001098612			16,56986577		9,077506152		54,71235437
C14orf109	NM_001098621			0,359534551		0,157912454		3,312108806
JKAMP	NM_001098625			0,151157664		0,001210407		0,604136217
IRF5	NM_001098627			6,369314063		1,476978396		1,797691008
IRF5	NM_001098629			3,246555312		1,353615903		10,85959525
RBM47	NM_001098634			5,474055709		1,995834308		10,61606273
RASGRP2	NM_001098670			0,954699006		0,563191713		2,40361613
RASGRP2	NM_001098671			0,00017059		0,077812545		0,725861401
C12orf44	NM_001098673			0,235250221		0,301202295		2,529594821
FAM89B	NM_001098785			0,223242075		0,266932389		0,519242742
C7orf68	NM_001098786			0,049487562		1,68117156		1,891917721
BET1L	NM_001098787			0,255346281		0,091443341		1,572641403
MID1IP1	NM_001098790			0		3,159186308		5,883971976
FAM160A2	NM_001098794			0,274228174		0,203763766		2,542207025
TOX2	NM_001098797			#VALEUR!		0		#VALEUR!
TOX2	NM_001098798			4,403996045		0,676800737		29,00188692
C18orf19	NM_001098801			0,04016497		0,152701193		1,765470264
C9orf129	NM_001098808			0,112634072		0,442560224		0,268912771
08-sept	NM_001098811			0,793529985		0,062012455		1,936467065
08-sept	NM_001098812			3,437612646		0,863540874		6,26495894
08-sept	NM_001098813			1,287521396		0,391345332		3,67926106
KIAA0748	NM_001098815			0,51839568		2,42238096		17,93192185
TMEM91	NM_001098822			0,699524813		#VALEUR!		8,04119449
MORN4	NM_001098831			#VALEUR!		0,189808349		20,28466482
ATXN7L3	NM_001098833			0,287494354		0,068696934		2,086378025
ZNF862	NM_001099220			0,080604888		0,341665968		2,053746948
TIFAB	NM_001099221			1,281967418		0,007606299		25,98593357
IFT74	NM_001099222			9,020471628		12,90124275		16,44497146
ZBTB34	NM_001099270			0,283896087		0,23132156		1,30076306
POC5	NM_001099271			0,352839564		0,391142671		1,795439204
BTBD9	NM_001099272			0,070166712		0,262556834		1,83328892
TINF2	NM_001099274			0,352237502		0,00544402		1,234143246
HEATR7A	NM_001099281			5,500103753		0,107862981		10,03305625
ZNF239	NM_001099283			#VALEUR!		0		#VALEUR!
PTMA	NM_001099285			0,001494518		0,340773403		0,176356323
FAM22A	NM_001099338			0,516350031		0,008364913		1,235054369
CCNK	NM_001099402			0,078498591		0,093881573		0,185292368
PRDM8	NM_001099403			0,460135659		0,002488344		2,553763803
EHBP1L1	NM_001099409			0,246980175		0,089227067		0,619540578
HAVCR1	NM_001099414			0		0		#VALEUR!
POM121C	NM_001099415			0,032552459		0,153776917		0,215689652
BCAS3	NM_001099432			0,128070221		0,765212056		1,769325626
SPDYE5	NM_001099435			0,627115113		2,355549648		5,53891518
ULK3	NM_001099436			0,110262515		0,130555756		0,324961563
FAM54B	NM_001099625			0,070031683		0,009149209		0,336499767
FTSJD1	NM_001099642			0,246008064		0,098994554		0,413924957
RPL22L1	NM_001099645			0,206218617		0,648297119		2,87777296
GXYLT1	NM_001099650			0,53293212		0,084394898		0,343828604
FAM86C1	NM_001099653			0,224919702		0,000612162		0,426773452
HIGD1A	NM_001099669			0,59320958		7,289676004		1,353895145
C8orf59	NM_001099670			0,000653089		0,376777448		0,839620351
LRRC58	NM_001099678			0,000172297		0,045564318		0,266279737
MAGIX	NM_001099680			2,491472834		1,522657282		11,01914664
MAGIX	NM_001099682			3,652226766		1,482622817		12,8239191
RHOXF2B	NM_001099685			8,921213186		3,491030665		2,583316853
RHOXF2B	NM_001099685_1			7,829139764		4,510059216		2,095748429
TGFA	NM_001099691			#VALEUR!		#VALEUR!		#VALEUR!
EIF5AL1	NM_001099692			0,000108343		0,15839604		0,229879015
RPL31	NM_001099693			0,049206331		1,391408976		0,807241153
GGT5	NM_001099781			0		#VALEUR!		#VALEUR!
C4orf33	NM_001099783			1,699920516		0,06879552		0,878996252
FBXL19	NM_001099784			0,038003943		0,004360502		0,280576793
SYS1	NM_001099791			0,309183818		0,74983996		1,948983524
IKBKG	NM_001099857			0,558961084		0,009631597		1,851912723
C7orf25	NM_001099858			0,114619488		0,021414225		0,223358322
MAGEB16	NM_001099921			#VALEUR!		0		#VALEUR!
SBNO2	NM_001100122			3,381810661		0,125211946		2,638447949
PHACTR2	NM_001100165			#VALEUR!		#VALEUR!		#VALEUR!
PHACTR2	NM_001100166			0,712918479		0,812750932		3,549908174
CCR5	NM_001100168			16,27210718		11,74659093		71,68805693
HOOK2	NM_001100176			0,953194884		0,34071036		2,02211244
IQCE	NM_001100390			0,711699766		0,203589562		0,722166838
RAP1GAP2	NM_001100398			4,619404518		3,591138701		15,17998482
PDS5A	NM_001100400			0,034463323		0,497204086		0,987427766
SENP6	NM_001100409			0,412184544		0,417796762		0,567994352
DROSHA	NM_001100412			0,08722099		0,179898133		0,959314467
C19orf60	NM_001100418			0,028760768		10,04636416		3,052882563
C19orf60	NM_001100419			0,00427733		5,469845113		1,480383224
C21orf91	NM_001100420			0,237314148		0,402601671		0,822161106
C21orf91	NM_001100421			1,164111524		0,022506901		1,795037244
SPATS2L	NM_001100424			23,59423761		11,03674707		44,49983947
RC3H2	NM_001100588			0,264589871		0,234762538		0,617583798
KIAA0232	NM_001100590			0,358615334		0,033773986		0,506198099
SNRK	NM_001100594			0,918695412		0,23862248		2,38853934
ZNF707	NM_001100598			1,142910665		1,716781268		2,409852617
ZNF707	NM_001100599			0,022887454		0,009852051		0,25568799
KDELR2	NM_001100603			0,481466679		0,225646851		2,691141821
PLEKHB2	NM_001100623			0,177449035		0,205577908		0,21128088
CENPN	NM_001100624			0,253564617		0,029381045		1,097151503
CENPN	NM_001100625			0,973961741		4,047902564		7,393341665
ERLIN1	NM_001100626			0,036304729		0,087482259		0,216103187
CXCL16	NM_001100812			#VALEUR!		0		#VALEUR!
MED7	NM_001100816			0,20720704		0,05808823		0,621495723
TMEM170B	NM_001100829			0,177554362		0,002261079		0,272126026
C8orf73	NM_001100878			0,000753618		0,086233846		1,227952097
FAM72B	NM_001100910			0,174540128		0,084920371		0,596190914
MBOAT4	NM_001100916			0,05063175		8,479511042		23,62212727
ACTB	NM_001101			0,091821726		0,021433546		0,458568689
ZNF883	NM_001101338			#VALEUR!		0		#VALEUR!
C19orf76	NM_001101340			0,442723891		0,072704651		1,537897614
LINGO3	NM_001101391			0,232233393		0,009473596		0,618904757
CXXC1	NM_001101654			0,140131184		0,288523677		1,115495069
NBPF24	NM_001101663_1			0,004491037		1,467853403		2,287323512
ACOX3	NM_001101667			0,090174685		0,000494217		0,29581742
SOHLH1	NM_001101677			#VALEUR!		0		#VALEUR!
PHF21A	NM_001101802			0,096778855		0,19874299		1,223169641
ACTN1	NM_001102			0,401746807		0,277480312		1,467901865
C14orf159	NM_001102366			0,000803456		0,022231108		2,10209402
C14orf159	NM_001102368			0,03802812		1,030773173		4,083592224
C14orf159	NM_001102369			0,067910275		0,454189732		3,12766299
FOXRED2	NM_001102371			0,035421498		0,45901438		0,245675862
C8orf41	NM_001102401			0,022921657		0,232905656		0,714811066
PCTP	NM_001102402			3,70169904		0,505503936		4,257660828
ZFAND5	NM_001102420			0,174956485		0,052283566		0,392174033
ZFAND5	NM_001102421			0,026596065		0,014271886		0,651755895
TBC1D8	NM_001102426			0,554743426		0,465619264		1,09244304
LIPN	NM_001102469			0,701870302		2,392992425		2,543610317
PPAPDC1B	NM_001102559			0,082974531		0,218456216		1,785189932
IFT43	NM_001102564			#VALEUR!		0		#VALEUR!
SNX18	NM_001102575			1,376679822		0,542858031		0,287289568
CSAG1	NM_001102576			#VALEUR!		0		#VALEUR!
HENMT1	NM_001102592			2,033989392		0,791368589		4,645921594
DTX2	NM_001102594			0,000319105		0,027380983		0,295103179
DTX2	NM_001102595			0,332341873		0,390815023		2,186050961
IMPDH1	NM_001102605			0,413317838		0,088569331		1,70119849
TUBGCP5	NM_001102610			0,115370954		5,458531323		2,699350421
ZNF554	NM_001102651			0,295441167		0,004502893		0,452849589
NBPF16	NM_001102663_1			0,119545829		0,01689506		0,460835965
PSMA4	NM_001102668			0,085892956		0,277831247		0,291148735
ACTN2	NM_001103			#VALEUR!		#VALEUR!		#VALEUR!
FMN1	NM_001103184			13,81705544		12,73683308		32,79509289
FAM70A	NM_001104544			3,799302672		3,263189345		11,23342366
ELOVL7	NM_001104558			16,50276877		0,197328743		52,07238785
ALS2CR8	NM_001104586			0,324035316		0,133389301		0,867910235
PCMTD2	NM_001104925			0,014875705		0,436439924		0,678219779
FBRS	NM_001105079			0,164241341		2,37276E-05		1,319994188
TLE3	NM_001105192			0,087956137		0,231097487		3,880309023
TMEM177	NM_001105199			0,011042017		0,030398969		0,391616879
RUSC1	NM_001105205			0,134116356		0,083596735		0,975857501
ASH2L	NM_001105214			1,682805673		0,519084226		2,653478103
ARMC5	NM_001105247			0,342367755		0,050743419		2,733797696
ABCC4	NM_001105515			0,219869086		0,01190892		1,109145986
C17orf100	NM_001105520			3,744495905		0,125958979		3,613572884
TRIM49L1	NM_001105522			0		0		#VALEUR!
TRIM49L1	NM_001105522_1			0		0		#VALEUR!
CAP1	NM_001105530			0,180037279		0,053254793		1,232433023
C7orf58	NM_001105533			#VALEUR!		#VALEUR!		#VALEUR!
ZNF142	NM_001105537			0,042904494		0,555694212		0,323157004
MYBBP1A	NM_001105538			0,020012063		1,050276529		0,260725636
ZBTB10	NM_001105539			0,002247452		0,085538701		0,615501443
ECHDC1	NM_001105545			0,11272672		1,914791738		4,252297652
C1orf38	NM_001105556			1,598859092		0,161112327		0,859193663
UBE4B	NM_001105562			0,690840244		0,668311155		0,53653574
CCHCR1	NM_001105563_4			0,149645959		2,118101837		2,492072677
CCHCR1	NM_001105564_3			2,234157984		1,228129404		4,205944706
KIF13A	NM_001105568			0,008822394		0,157471668		7,44476682
NUDT19	NM_001105570			0,027266266		0,354180907		0,165343077
HMX3	NM_001105574			#VALEUR!		0		#VALEUR!
ANKRD58	NM_001105576			0,003084547		3,387624303		1,604858249
SYCE2	NM_001105578			4,050760023		0,03405981		8,80249561
ACVR2B	NM_001106			0,00772416		0,033395735		0,182171898
ACYP1	NM_001107			0,828174622		0,013276109		1,27622209
ADAM8	NM_001109			41,82984976		9,57370234		80,11109223
C12orf51	NM_001109662			0,817405851		0,993038159		3,89265008
RNFT2	NM_001109903			9,542600592		0,024619807		10,34670856
SYNPO	NM_001109974			7,269817988		18,39697929		21,80441703
FAM160A1	NM_001109977			#VALEUR!		#VALEUR!		#VALEUR!
ADAM10	NM_001110			0,191211175		0,179408156		0,649566686
USP20	NM_001110303			0,49491225		0,7768783		6,380423403
TMEM87A	NM_001110503			1,175229446		0,418759117		0,984595784
FLNA	NM_001110556			2,043984902		0,774732676		4,585722445
MECP2	NM_001110792			5,92099E-07		8,32707E-05		0,483305821
NAA16	NM_001110798			13,84911567		#VALEUR!		#VALEUR!
TDRD12	NM_001110822			65,88098122		#VALEUR!		66,36399589
CCNA1	NM_001111045			21,77258253		33,35871049		66,16911411
CCNA1	NM_001111046			0,257809047		0,530891476		10,09383733
CCNA1	NM_001111047			5,90966376		3,742019425		28,9714139
ACVR1	NM_001111067			0,564098634		0,049486227		3,236940723
EZR	NM_001111077			0,238316783		0,150809509		0,636609303
LYN	NM_001111097			0,17565403		0,243099289		1,648193792
UBE2K	NM_001111112			0,143822219		0,424874527		3,16448521
PDE4A	NM_001111307			0,934149312		2,078152896		2,903002592
PDE4A	NM_001111308			#VALEUR!		0		#VALEUR!
PDE4A	NM_001111309			0,041582551		2,19970426		4,12297086
SCIN	NM_001112706			#VALEUR!		0		#VALEUR!
C3orf63	NM_001112736			0,020421553		0,156987119		0,52537418
SLC8A1	NM_001112802			0,414205514		1,01306238		1,22768616
NACA	NM_001113201			0,023455535		0,181375478		0,295233569
NACA	NM_001113203			0,177331948		0,630772701		0,665206622
TSTD1	NM_001113205			#VALEUR!		0		#VALEUR!
TSTD1	NM_001113206			#VALEUR!		0		#VALEUR!
TSTD1	NM_001113207			#VALEUR!		0		#VALEUR!
HIPK2	NM_001113239			2,68500996		2,206086384		8,935017723
ECE1	NM_001113348			0,78339847		0,18754616		3,706279529
FANCI	NM_001113378			0,239712077		0,138727941		0,637381883
FGGY	NM_001113411			7,65551426		3,266947801		13,11258248
09-sept	NM_001113491			0		0,022179549		8,82969339
09-sept	NM_001113493			0		#VALEUR!		#VALEUR!
09-sept	NM_001113494			0		0,0100633		6,294830103
09-sept	NM_001113495			0		0,256558458		12,7202789
09-sept	NM_001113496			0		1,591861656		22,0724255
ARHGEF7	NM_001113513			0,112648168		0,360492168		0,161929784
ZNF276	NM_001113525			0,000330302		0,266238456		0,448514163
CDKL3	NM_001113575			2,92071518		4,56617066		13,01145898
ARL17A	NM_001113738			0,088015462		1,31928196		0,45535504
ARL17A	NM_001113738_1			0,126594352		1,20007643		0,377572152
TYMP	NM_001113755			9,42170747		2,40653169		8,72014994
TYMP	NM_001113756			4,156909323		1,472315292		7,982207078
ADCY7	NM_001114			1,651122202		2,124918444		4,98177936
ENTPD6	NM_001114089			0,029998933		0,573853216		1,04939536
THUMPD3	NM_001114092			0,080421587		0,03563147		0,492001239
LSM14A	NM_001114093			0,018919727		0,080428393		0,210115891
C17orf85	NM_001114118			0,238934238		0,212965636		0,553494337
DEPDC1	NM_001114120			0,869190748		2,25003		2,727320132
CHEK1	NM_001114121			0,000382805		0,02501079		0,243199881
CHEK1	NM_001114122			2,402996026		8,475434788		12,00255238
ELK1	NM_001114123			0,014986412		0,172536391		0,387302097
NBEAL1	NM_001114132			4,000440012		0,013002385		7,476560549
AEBP2	NM_001114176			0,480422266		0,449374485		0,986253569
MTRF1L	NM_001114184			0,012793646		0,000145697		0,230911964
CLCN7	NM_001114331			0,137758261		0,131414225		2,708888057
FOXP3	NM_001114377			0,499943742		0,06593905		2,186169245
ITGAL	NM_001114380			0,095963648		0,042520502		4,998578063
CNTLN	NM_001114395			1,542737885		0,067880571		0,860907478
UPK3BL	NM_001114403			0,087326751		0,0177497		0,227316308
C1orf144	NM_001114600			0,005324417		0,064554106		0,145484268
JMJD7	NM_001114632			0,236042449		0,104366471		0,255207843
PLAG1	NM_001114635			1,74203042		0,001422549		2,798360209
FANCL	NM_001114636			0,317086115		0,087968594		0,700175665
PABPC4L	NM_001114734			#VALEUR!		0		#VALEUR!
BCL2A1	NM_001114735			3,264598512		6,818313216		19,7072957
CD55	NM_001114752			0,801327539		0,168978545		7,32795728
ENG	NM_001114753			0,020184169		0,000113346		1,01969604
TP63	NM_001114978			0,020653139		0,108295621		3,399266564
LIN54	NM_001115007			0,359656882		2,075731748		1,07495424
LIN54	NM_001115008			0,007554269		0,325253496		4,387097812
KIAA1310	NM_001115016			0,42591678		0,370669098		1,185855661
WDR26	NM_001115113			0,600542853		0,010096833		0,784762113
ADCY9	NM_001116			0,148921897		0,014314447		0,205450973
GLRX	NM_001118890			1,553488032		0,25017403		0,267507219
ADD1	NM_001119			0,759193314		0,185853245		2,735285977
ADD3	NM_001121			115,8314063		0		#VALEUR!
PLIN2	NM_001122			0,015906002		0,064044425		0,858845174
RUNX1	NM_001122607			0,515658993		9,03783969		18,22803252
FAM178B	NM_001122646			#VALEUR!		0		#VALEUR!
SH3BP2	NM_001122681			0,413491439		0,614323629		1,1449214
SERPINI1	NM_001122752			7,232442062		2,275904132		17,41735103
PPOX	NM_001122764			0,442369982		0,095819964		3,142075308
LCA5	NM_001122769			1,975598914		0,033797881		4,655971373
AGAP2	NM_001122772			0,325713328		2,3680901		8,261370548
FAM124B	NM_001122779			#VALEUR!		0		#VALEUR!
KIF17	NM_001122819			1,070562702		0,051887373		1,922631828
SET	NM_001122821			0,011768778		0,070965763		0,219576588
GTF3C5	NM_001122823			0,02280553		0,000807964		0,471915416
TACC1	NM_001122824			0,262624476		0,084294412		1,094513516
TTC13	NM_001122835			0,522872164		0,186492695		2,157696588
SLC50A1	NM_001122837			0,050423152		0,786635956		0,342925018
DBNL	NM_001122956			0,139939587		0,094711909		0,55020048
ADK	NM_001123			0,007693079		0,007521833		0,264241234
CCR2	NM_001123041			0,111978575		0,638166116		0,492204674
PPIAL4G	NM_001123068			0,005301223		5,809305063		5,625103193
FAM72A	NM_001123168			0,250886785		0,051512657		0,503735126
ZBTB1	NM_001123329			0,400067635		0,026316302		0,602911873
HMSD	NM_001123366			#VALEUR!		0		#VALEUR!
PPP6C	NM_001123369			0,076578939		0,263239799		0,522836009
HIST2H3D	NM_001123375			0,286851292		0,191902696		3,103551656
CLDN19	NM_001123395			#VALEUR!		#VALEUR!		#VALEUR!
CCR2	NM_001123396			0,132922951		1,991372546		0,879320674
ADM	NM_001124			0,202114084		0,333942983		2,11807273
PABPC1L	NM_001124756			0,616333335		0,947832703		2,391414816
C3orf78	NM_001124767			0,050216328		4,780082596		2,006273945
ADPRH	NM_001125			#VALEUR!		#VALEUR!		#VALEUR!
KLLN	NM_001126049			0,631608489		0,332020269		1,03713856
CASK	NM_001126055			0,354216616		0,002063512		3,079884602
RACGAP1	NM_001126103			1,492282128		0,313473453		3,03104618
RACGAP1	NM_001126104			0,560759848		0,207070503		1,516222823
SLC7A7	NM_001126106			0		0		#VALEUR!
OSGIN2	NM_001126111			0,261943334		0,000661843		0,728347885
ENOSF1	NM_001126123			0,070251503		5,648750424		4,246195997
GINS3	NM_001126130			0,037728401		0,167904897		0,454428337
NRGN	NM_001126181			0,515255503		0,015455711		2,467161318
LNX1	NM_001126328			#VALEUR!		#VALEUR!		#VALEUR!
FOXD4L5	NM_001126334			0,137099132		10,12907006		7,36775021
THTPA	NM_001126339			0,090577524		0,242996745		1,948620565
ORAI2	NM_001126340			1,945048623		0,347654103		2,944930566
AP1B1	NM_001127			0,361523208		0,232468623		1,728883117
PIGG	NM_001127178			0,177765954		0,106012755		0,267979123
MYO7A	NM_001127179			0,692260608		0,00900453		4,531917169
CEP55	NM_001127182			0,467987337		0,012033651		1,406050493
CFLAR	NM_001127183			1,410251252		0,676068751		2,42269225
CSK	NM_001127190			0,043907012		0,006367003		0,308124908
ELF4	NM_001127197			1,158938372		0,532491278		4,250648124
TMC6	NM_001127198			0,523122386		3,61619E-05		1,410702553
PCID2	NM_001127202			0,004104619		0,02407835		0,228077881
PCID2	NM_001127203			0,047515716		0,137603903		0,798117104
HMOX2	NM_001127205			0,979925768		0,337674886		4,675238573
TET2	NM_001127208			0,727315598		0,479820821		2,577790803
KIAA1598	NM_001127211			3,44792906		0,005499617		3,26835778
ACSF3	NM_001127214			0,274258548		0,043377226		0,63399973
GFI1	NM_001127215			0		0,046172985		0,559815211
GFI1	NM_001127216			0		0,036353524		1,666035563
POLD2	NM_001127218			0,053753959		0,008437727		0,149865766
CD59	NM_001127227			2,074348868		0,285367503		3,282148189
BBC3	NM_001127241			0,000125115		0,011166994		0,56837878
SLC39A10	NM_001127257			1,443001563		4,245454203		3,388139676
TMEM129	NM_001127266			0,461225706		0,117776631		2,043327303
ACADM	NM_001127328			0,087113523		0,218514177		0,962521891
MED18	NM_001127350			0,98897257		1,412223257		4,883702208
RNF19B	NM_001127361			0,949981609		0,392935908		3,381516432
PAX3	NM_001127366			#VALEUR!		0		#VALEUR!
CDCA7L	NM_001127370			0,023088499		0,022070668		0,739921675
C11orf9	NM_001127392			#VALEUR!		#VALEUR!		#VALEUR!
TSEN15	NM_001127394			0,03343522		4,246979072		3,308069816
STXBP2	NM_001127396			0,122667357		0,1590893		0,73027963
ERLEC1	NM_001127398			0,858244752		0,014492548		0,397605914
YPEL5	NM_001127400			1,482525408		0,345681675		3,091513393
YPEL5	NM_001127401			0,659563258		0,573880487		4,26984365
CRY2	NM_001127457			0,003242255		0,024588122		0,554043524
CRLS1	NM_001127458			0,011422479		2,474329		1,955354756
ZNF469	NM_001127464			#VALEUR!		#VALEUR!		#VALEUR!
SPRYD7	NM_001127482			2,75759E-08		0,433664395		1,108156236
ANK2	NM_001127493			1,396816697		0,201847127		0,844958055
SPRY4	NM_001127496			0,138429388		0,939044336		3,94610279
BANK1	NM_001127507			0,04972454		0,105846766		0,420768877
APC	NM_001127511			0,733040768		1,074788358		2,314292838
ING4	NM_001127582			0,463857707		0,009828541		1,925905573
ING4	NM_001127583			1,901199746		0,547045141		6,072725204
ING4	NM_001127584			0,397771137		0,124972148		2,49766416
ING4	NM_001127585			0,291793352		0,411645427		1,647988388
FCGR3A	NM_001127595			#VALEUR!		#VALEUR!		#VALEUR!
C9orf95	NM_001127603			3,422463		1,715785614		#VALEUR!
GALE	NM_001127621			#VALEUR!		#VALEUR!		#VALEUR!
FBP1	NM_001127628			6,910221413		0,000491194		11,00567355
NCF2	NM_001127651			3,974161861		1,351987563		7,825670554
MFN2	NM_001127660			0,012330992		0,175516589		0,726942107
GSN	NM_001127662			3,384643268		1,07723641		11,70823619
GSN	NM_001127663			#VALEUR!		#VALEUR!		#VALEUR!
GSN	NM_001127664			#VALEUR!		#VALEUR!		#VALEUR!
GSN	NM_001127665			10,20923914		2,87634816		13,20748232
GSN	NM_001127666			4,924981793		3,299781241		8,4456497
ADIPOR1	NM_001127687			1,82382324		0,59255663		2,632246656
PCCA	NM_001127692			3,11240164		0,138608779		#VALEUR!
SERPINA1	NM_001127703			#VALEUR!		#VALEUR!		#VALEUR!
SERPINA1	NM_001127706			9,629539923		0,247706285		13,60377819
SERPINA1	NM_001127707			#VALEUR!		#VALEUR!		#VALEUR!
TMEM14B	NM_001127711			0,189408615		3,005923738		6,028301668
STXBP5	NM_001127715			1,198543248		0,316912703		3,557448654
SPG21	NM_001127889			0,035336104		0,337851563		1,311872437
RPGRIP1L	NM_001127897			0,109947286		0,038070644		0,612874477
CLCN5	NM_001127898			0,914027778		1,308873284		2,278077049
CLCN5	NM_001127899			#VALEUR!		#VALEUR!		#VALEUR!
AP1G1	NM_001128			0,175865326		0,083411794		0,307184195
TFRC	NM_001128148			0,363625884		0,629750171		0,413596903
VPS53	NM_001128159			0,610509385		0,147490562		13,15157478
UBP1	NM_001128160			0,021416566		0,263367055		0,340761728
ATXN1	NM_001128164			1,268371488		0,344291992		3,060365372
UGT8	NM_001128174			#VALEUR!		0		#VALEUR!
LEPROTL1	NM_001128208			1,134970623		1,481697563		8,47968576
WDSUB1	NM_001128212			0,010289465		0,412646925		0,262990506
KCTD6	NM_001128214			0,153762016		0,000450581		0,364317267
PSIP1	NM_001128217			0		0		0,503710995
VGLL4	NM_001128219			0,110610122		0,062418027		0,547639961
VGLL4	NM_001128221			#VALEUR!		0,654270677		17,50167225
ZNF717	NM_001128223			#VALEUR!		0		#VALEUR!
SLC39A13	NM_001128225			0,372630889		0,632261932		3,057497045
LYRM1	NM_001128301			0,750219287		1,259018644		1,64611466
LYRM1	NM_001128302			1,171914503		0,874761772		3,314001794
LACC1	NM_001128303			1,066159503		0,327047878		0,616985114
ANUBL1	NM_001128324			#VALEUR!		0		#VALEUR!
AP1AR	NM_001128426			0,197624703		0,162119775		1,136889063
FSTL5	NM_001128428			#VALEUR!		0		#VALEUR!
SMARCAD1	NM_001128430			0,04244218		0,144804603		0,438808205
SLC39A14	NM_001128431			0,117021463		0,134962921		0,569215927
PSMG4	NM_001128591			1,07541E-05		6,430129493		5,416511476
PSMG4	NM_001128592			0,017769423		3,891663653		1,743957948
NUDT22	NM_001128612			0,295443341		0,357988019		0,999432081
REPS1	NM_001128617			0,077387451		0,05192975		0,236904146
C9orf57	NM_001128618			#VALEUR!		0		#VALEUR!
SPIRE1	NM_001128627			10,58799537		1,842969154		30,06416629
DCAKD	NM_001128631			0,035916693		0,560050173		0,21593029
ELFN1	NM_001128636			1,529797923		0,191087008		18,83212816
TNIP3	NM_001128843			#VALEUR!		#VALEUR!		#VALEUR!
MARK3	NM_001128920			0,074318393		0,082629802		0,594362361
ENTPD4	NM_001128930			0,147774892		1,55785346		5,39586441
CYP4F11	NM_001128932			#VALEUR!		#VALEUR!		#VALEUR!
SYNPO2	NM_001128933			0,118808439		0,719204067		0,519422904
SYNPO2	NM_001128934			8,680447988		11,07551744		#VALEUR!
AEBP1	NM_001129			54,92840528		0,753418792		140,3348237
PLEKHG4	NM_001129728			0		3,200377882		3,175844768
PLEKHG4	NM_001129729			0		0,007572515		8,85967131
PLEKHG4	NM_001129731			0		3,30152534		1,078025358
ZNF673	NM_001129898			1,572716646		1,692991323		6,22243047
ZNF673	NM_001129899			4,697882852		0,053314348		1,159433633
ZNF222	NM_001129996			#VALEUR!		#VALEUR!		#VALEUR!
ACTN1	NM_001130004			0,679241354		0,066641423		2,442062544
ACTN1	NM_001130005			0,310252342		0,253975682		#VALEUR!
GEN1	NM_001130009			0,419260135		0,304312206		0,979806982
ART3	NM_001130017			15,25582046		5,948721		25,59317746
ATP6V0A1	NM_001130020			0,080906682		1,350685596		2,658334594
ATP6V0A1	NM_001130021			1,534253823		0,545148909		3,626206148
CLK3	NM_001130028			0,106565032		0,105645801		0,791178228
ZNF562	NM_001130031			0,121143675		0,016733492		0,178731936
ZNF562	NM_001130032			5,74493786		6,47010445		15,66394337
PLEKHB1	NM_001130035			26,67453927		#VALEUR!		47,05630726
CCL20	NM_001130046			#VALEUR!		0		#VALEUR!
EEF1D	NM_001130053			0,036265489		0,659132897		0,287448244
EEF1D	NM_001130055			3,817959682		4,11688158		6,38077704
EEF1D	NM_001130056			0,221598031		2,202760589		1,416790284
EEF1D	NM_001130057			0,408062885		0,908817116		4,092367162
MYO9B	NM_001130065			0,066087041		0,447456642		3,55963689
MOV10	NM_001130079			45,16753966		3,754138754		33,87647412
PLD1	NM_001130081			1,71777721		1,352569		2,499687482
PLXNB1	NM_001130082			4,441724852		0,461117051		5,493164063
KARS	NM_001130089			0,004095821		0,092978646		0,620460262
LRRC48	NM_001130092			0,052049228		6,650312592		4,77483682
KIFC3	NM_001130100			7,498177358		5,56865604		30,1756857
NR1H3	NM_001130101			1,177225		0,920740041		3,56039161
NR1H3	NM_001130102			1,501409102		1,947113252		5,621119392
FAM108A1	NM_001130111			0,000743778		3,319100986		0,628682481
RFC5	NM_001130112			0,005095647		0,530802588		0,756131115
VWA5A	NM_001130142			#VALEUR!		#VALEUR!		#VALEUR!
LTBP3	NM_001130144			5,499634717		0,00949851		8,743553303
CCDC77	NM_001130146			0,150412109		0,084396641		0,336078757
CCDC77	NM_001130147			0,405040599		0,150674396		2,712510181
CCDC77	NM_001130148			0,390386286		0,709299156		5,443682249
MYB	NM_001130173			0,637875366		1,029149381		3,45550921
PRR20B	NM_001130404_1			#VALEUR!		0		#VALEUR!
PRR20B	NM_001130404_3			#VALEUR!		0		#VALEUR!
PRR20B	NM_001130404_4			#VALEUR!		0		#VALEUR!
PRR20D	NM_001130406_3			#VALEUR!		0		#VALEUR!
APBA2	NM_001130414			11,39008501		0,779823222		31,51486272
APOLD1	NM_001130415			5,37539588		2,712016112		4,257908441
SMARCC2	NM_001130420			0		0,548597974		5,134756
SPTAN1	NM_001130438			1,270670018		1,635508477		3,89872923
HRAS	NM_001130442			0,463455962		3,342498063		1,879805524
SSFA2	NM_001130445			0,182089958		0,009155945		0,16007921
C15orf62	NM_001130448			0,238157664		0,071220664		2,958950426
VRK2	NM_001130480			0		0		#VALEUR!
CSGALNACT1	NM_001130518			#VALEUR!		#VALEUR!		#VALEUR!
CSDE1	NM_001130523			0,033551982		0,435435016		0,384137165
AP1M1	NM_001130524			0,498693017		8,35094E-06		1,174449038
SPAG9	NM_001130528			0,147340823		0,276284794		0,600074876
CALU	NM_001130674			0,35226599		0,097328401		1,858368768
EIF4E	NM_001130678			0,016037183		0,098941073		0,199917189
HMGB2	NM_001130688			0,256970928		0,026603567		0,756501592
HMGB2	NM_001130689			3,969817154		0,052819071		4,869348356
PPP3CA	NM_001130691			0,380073483		0,076540756		0,877384409
IPCEF1	NM_001130699			0		0		#VALEUR!
IPCEF1	NM_001130700			0,243418891		1,663300296		3,818819472
STYX	NM_001130701			3,745192563		4,673336004		10,12576041
C14orf93	NM_001130708			0		#VALEUR!		#VALEUR!
AHCYL2	NM_001130720			0,210551582		0,313108513		1,410797573
AHCYL2	NM_001130722			68,24312968		45,80826051		6,439870536
AHCYL2	NM_001130723			3,31972044		2,349537152		6,938166722
PSMB5	NM_001130725			0,131019385		4,866171284		7,07283387
PACRGL	NM_001130727			0,116943481		0,163570096		1,076759029
RABL5	NM_001130822			5,563795913		2,046416081		9,451074548
DNMT1	NM_001130823			0,054280612		0,166881237		0,275591401
GAS7	NM_001130831			7,185884423		16,58085824		22,46437692
RTCD1	NM_001130841			0,363408832		0,763662759		1,895247822
BCL6	NM_001130845			#VALEUR!		#VALEUR!		#VALEUR!
[truncated: 10,867 more rows]
